# Supplementary material for: Genome-Wide Microarray Expression and Genomic Alterations by Array-CGH Analysis in Neuroblastoma Stem-Like Cells
Source: PLoS One. 2014 Nov 13;9(11):e113105. doi: 10.1371/journal.pone.0113105 (PMC4231109; doi:10.1371/journal.pone.0113105)
Supplement: Table S1 — Supplementary data. Up and downregulated genes list from the expression array in each cell line. (XLS) [file pone.0113105.s001.xls]

## Sheet: UP and DOWNREGULATED GENES
	SK-N-DZ UPREGULATED						SK-N-DZ DOWNREGULATED						SIMA UPREGULATED						SIMA DOWNREGULATED
ProbeName	GeneSymbol	FC	Red	Green		ProbeName	GeneSymbol	FC	Red	Green		ProbeName	GeneSymbol	FC	Red	Green		ProbeName	GeneSymbol	FC	Red	Green
A_23_P139704	DUSP6	211.595	7028.49	33.2167		A_23_P58169	NPY2R	-51.7369	8.04418	416.181		A_23_P35725	ANO3	25.9108	137.254	5.29717		A_23_P19650	VIP	-127.347	4.23624	539.471
A_23_P401055	SOX2	97.0424	435.145	4.48407		A_19_P00320067	A_19_P00320067	-15.077	106.165	1600.66		A_32_P524014	UTRN	22.3528	554.863	24.8229		A_33_P3220470	SMAD6	-52.3935	24.5615	1286.87
A_23_P61406	SHC3	83.1004	319.45	3.84414		A_33_P3360728	BLVRB	-14.6302	119.901	1754.17		A_23_P82651	NPTX2	20.0499	125.826	6.27563		A_23_P20484	FGL1	-39.119	60.1957	2354.79
A_23_P19650	VIP	51.1557	214.084	4.18494		A_23_P431971	CRTAC1	-14.0061	17.0375	238.63		A_23_P210763	JAG1	17.9419	71.6412	3.99294		A_33_P3256952	EGLN3	-37.0052	6.31976	233.864
A_24_P105191	HS6ST2	50.7787	226.902	4.46845		A_33_P3368945	LOC389332	-13.1819	6.5855	86.8093		A_24_P940166	PAPSS2	15.5327	64.9768	4.18324		A_23_P252306	ID1	-36.2911	340.214	12346.7
A_33_P3357949	hmgiy	41.7611	1021.98	24.4721		A_23_P69537	NMU	-13.0066	4.38848	57.0793		A_19_P00804546	A_19_P00804546	14.5879	52.2626	3.5826		A_24_P217572	EDNRA	-32.9253	5.55146	182.783
A_23_P156327	TGFBI	37.7359	188.438	4.99361		A_23_P30315	TRIM7	-12.7664	48.9691	625.158		A_23_P152235	IRX3	14.5655	55.8069	3.83145		A_19_P00320067	A_19_P00320067	-27.9654	48.9999	1370.3
A_23_P99063	LUM	37.1434	723.189	19.4702		A_23_P2492	C1S	-12.5279	44.2902	554.863		A_23_P214330	SERPINB1	13.6953	52.3909	3.82547		A_33_P3350726	Pparg	-22.8901	4.65288	106.505
A_23_P205959	ALDH1A3	36.1898	149.035	4.11815		A_24_P130363	C18orf1	-12.2889	21.5207	264.466		A_23_P362148	DNER	13.3142	49.4796	3.71629		A_33_P3252800	PTPRR	-22.8613	7.95638	181.893
A_33_P3317163	TFAP2B	28.1716	245.929	8.72968		A_23_P57658	HRASLS	-11.2844	5.36022	60.4868		A_23_P141394	WIPI1	12.4964	161.902	12.9559		A_23_P47924	PTPRR	-22.4694	24.1077	541.685
A_32_P30649	ETV5	27.5542	164.556	5.9721		A_33_P3262541	ADAMTSL2	-11.0487	19.7806	218.549		A_23_P301846	CALCA	10.2779	458.338	44.5946		A_23_P2041	MICALCL	-21.7909	3.80848	82.9902
A_23_P320578	RGS16	26.7959	5343.73	199.423		A_23_P145978	VIPR2	-10.9838	12.288	134.969		A_23_P154688	SLC4A11	10.0763	4564.41	452.983		A_33_P3295358	Angptl4	-20.3873	37.977	774.249
A_33_P3254096	PI15	24.9267	880.463	35.3221		A_23_P342138	ADAMTSL1	-10.7271	22.6163	242.607		A_32_P29118	SEMA3D	9.95269	78.4583	7.88313		A_23_P76234	RPH3A	-20.2268	22.4396	453.881
A_23_P330070	TFPI	24.0948	99.8389	4.14358		A_33_P3634554	LOC284108	-10.4015	4.38715	45.633		A_33_P3389649	Pde4d	9.91037	116.929	11.7987		A_24_P40626	GREM2	-19.8942	10.3085	205.079
A_33_P3888629	MECOM	22.0589	293.143	13.2891		A_19_P00812135	A_19_P00812135	-9.95494	29.6565	295.229		A_19_P00317642	A_19_P00317642	9.54555	37.7668	3.95649		A_32_P69368	ID2	-19.4763	120.588	2348.61
A_33_P3348559	LOC100132051	21.0067	119.169	5.67288		A_23_P125423	C1R	-9.8559	18.7128	184.432		A_23_P303810	CRYBG3	9.38248	1265.77	134.907		A_23_P415021	METTL7A	-18.8518	19.1532	361.073
A_32_P78491	ETV1	20.9737	159.008	7.58129		A_23_P2543	CUX2	-9.69035	66.6836	646.187		A_23_P155900	NPFFR2	9.36257	57.525	6.14414		A_24_P132008	MSX2	-17.9486	10.1669	182.482
A_23_P71880	SPINK4	20.1945	72.9384	3.61179		A_24_P940166	PAPSS2	-9.56487	9.16341	87.6468		A_24_P124349	PDGFD	9.32262	36.4934	3.9145		A_23_P58169	NPY2R	-17.6615	4.64901	82.1085
A_19_P00315493	A_19_P00315493	19.771	81.6489	4.12972		A_24_P188071	TUBA1C	-9.36552	64.308	602.278		A_24_P48057	IRX5	9.29939	39.162	4.21125		A_32_P181222	KCNMA1	-17.2654	12.1305	209.438
A_24_P187799	C7orf58	19.2185	70.1595	3.65062		A_33_P3312509	ADAMTSL2	-9.34859	267.653	2502.18		A_19_P00318645	A_19_P00318645	9.29768	1946.99	209.406		A_23_P217428	ARHGAP6	-14.4632	3.75178	54.2629
A_23_P163087	NID2	18.6656	1709.58	91.59		A_33_P3330114	FLJ39609	-9.34347	18.0734	168.868		A_32_P104063	CRNDE	9.28042	1703.34	183.541		A_23_P169039	SNAI2	-14.4146	23.255	335.213
A_33_P3258274	ENST00000374896	18.0174	84.4613	4.68777		A_23_P20484	FGL1	-9.00479	12.7478	114.791		A_24_P280846	GOLT1A	9.20717	32.3398	3.51246		A_33_P3309556	PTPRE	-12.6302	15.975	201.768
A_33_P3307836	LRRC7	16.7223	185.203	11.0752		A_32_P153071	VIPR2	-8.94002	20.3519	181.947		A_19_P00321201	A_19_P00321201	8.84775	1905.34	215.348		A_23_P252062	PPARG	-12.6162	15.5155	195.747
A_23_P217845	RGS16	16.5617	952.329	57.5018		A_23_P41789	SLC27A6	-8.69078	11.8111	102.648		A_19_P00322531	A_19_P00322531	8.83225	1533.64	173.641		A_24_P943393	AHNAK	-12.5892	56.2672	708.358
A_19_P00320140	A_19_P00320140	16.4262	66.2844	4.03529		A_23_P138706	ADRA2A	-8.51237	69.7942	594.114		A_33_P3284129	LYPD1	8.82123	238.63	27.0518		A_23_P321307	ADAMTS2	-11.8885	9.3505	111.163
A_24_P269062	SPRY4	16.4241	451.683	27.5012		A_23_P51690	RHBG	-8.51228	109.394	931.191		A_24_P579356	ARHGAP28	8.80787	119.112	13.5233		A_23_P147431	LYN	-11.7466	407.548	4787.29
A_23_P150903	FAR2	16.2935	630.734	38.7106		A_33_P3409649	ADAMTS2	-8.38185	10.904	91.3953		A_33_P3314176	FAM46C	8.77937	1173.12	133.622		A_23_P257043	GEM	-11.5337	117.23	1352.09
A_23_P317324	MECOM	15.9359	215.554	13.5263		A_33_P3220470	SMAD6	-8.3614	101.102	845.354		A_19_P00322533	A_19_P00322533	8.67435	1683.64	194.094		A_33_P3279959	Plxna4	-11.4406	24.0153	274.75
A_33_P3289386	LOC100130168	15.5738	201.019	12.9075		A_24_P342829	SLC16A14	-8.27717	31.2119	258.346		A_32_P101031	LYPD1	8.6073	560.807	65.1548		A_33_P3352253	MTUS1	-11.365	3.71092	42.1746
A_33_P3831566	C9orf33	15.4416	112.496	7.28523		A_24_P177279	CSDC2	-8.2747	28.6619	237.169		A_33_P3239087	FAM87A	8.11904	229.848	28.3098		A_23_P33759	DHRS3	-11.3502	25.8147	293.001
A_33_P3216090	SHC3	15.3213	230.324	15.033		A_32_P199429	NCAM2	-7.7461	5.00978	38.8063		A_33_P3234864	UTRN	8.11012	177.731	21.9148		A_23_P393620	TFPI2	-11.1752	167.853	1875.79
A_24_P416346	ETV4	14.3443	844.154	58.8496		A_23_P216023	ANGPT1	-7.73395	12.3763	95.7177		A_33_P3333603	SMOC1	8.07052	444.032	55.0191		A_23_P16953	HTR2B	-10.8891	33.9426	369.605
A_23_P108673	FAM176A	14.309	93.8284	6.55731		A_23_P321307	ADAMTS2	-7.61054	25.906	197.158		A_23_P72968	RP13-102H20,1	7.79169	45.5038	5.84004		A_24_P307808	KCTD16	-10.5551	12.3834	130.708
A_23_P150018	DUSP5	14.2879	89.5141	6.26503		A_33_P3263232	Lrrc3	-7.5593	4.34445	32.841		A_23_P26124	RORA	7.63755	434.339	56.8689		A_24_P55496	OSR2	-10.495	15.4526	162.175
A_33_P3212615	Tfpi	13.8927	65.277	4.69865		A_23_P501933	CACNG6	-7.4	6.88983	50.9848		A_24_P7121	NSUN7	7.56116	42.4861	5.61899		A_33_P3405114	ENHO	-10.0948	261.049	2635.25
A_33_P3401156	hmgiy	13.6555	221.869	16.2476		A_23_P77328	GCHFR	-7.38624	842.688	6224.29		A_23_P109322	PCP4	7.21721	519.925	72.0396		A_23_P143143	ID2	-9.94207	665.67	6618.14
A_19_P00811313	A_19_P00811313	13.4932	309.448	22.9337		A_23_P381017	WBSCR27	-7.33697	8.57602	62.922		A_19_P00327609	A_19_P00327609	7.02336	77.2783	11.003		A_23_P36882	NTS	-9.78017	9.43926	92.3175
A_19_P00319537	A_19_P00319537	13.4608	104.208	7.74155		A_33_P3365750	EML5	-7.22854	296.937	2146.42		A_33_P3276364	HSD17B7	6.95182	68.6293	9.87213		A_23_P92042	ITPR1	-9.57893	179.948	1723.71
A_24_P354689	SPOCK1	13.3221	417.494	31.3384		A_23_P108082	CREB3L3	-7.17184	12.5464	89.981		A_33_P3240512	Wdr26	6.80895	3520.49	517.038		A_33_P3285334	FLJ39609	-9.3608	6.25082	58.5127
A_23_P60079	ANGPT2	13.0748	220.765	16.8848		A_23_P254165	RAI2	-7.16947	83.0314	595.291		A_33_P3364443	LOC388279	6.78401	29.7548	4.38601		A_19_P00809697	A_19_P00809697	-9.35066	13.4189	125.475
A_23_P134663	BAALC	12.8489	1499.33	116.69		A_23_P20697	ADAMTSL2	-7.16704	62.9079	450.863		A_33_P3240507	Wdr26	6.66151	2168.64	325.547		A_23_P426636	AHNAK	-9.19477	9.44116	86.8093
A_32_P438767	NEUROG2	12.5099	114.978	9.19098		A_24_P243749	PDK4	-7.03546	39.6042	278.634		A_23_P38167	GPRC5C	6.55715	10054.3	1533.33		A_33_P3417626	ENHO	-8.88324	1113.97	9895.69
A_24_P321766	SERPINA5	12.4412	55.6483	4.47291		A_23_P161998	HPX	-6.98064	12.9536	90.4244		A_32_P140030	FOXN4	6.50474	212.317	32.6404		A_32_P169179	MSX2P1	-8.77927	115.588	1014.78
A_23_P24104	PLAU	12.3219	527.432	42.8042		A_23_P153676	TLE2	-6.8795	18.1569	124.911		A_33_P3368945	LOC389332	6.35659	14565.3	2291.38		A_24_P751247	BX117289	-8.77307	5.94523	52.158
A_33_P3406778	ENST00000405431	12.0145	435.336	36.2342		A_23_P142255	SHD	-6.81916	5242.09	35746.6		A_19_P00801007	A_19_P00801007	6.34356	52.285	8.24221		A_23_P202334	FGFR2	-8.56173	187.092	1601.83
A_23_P64873	DCN	11.9486	161.947	13.5536		A_23_P62634	RHCE	-6.77151	6.46583	43.7835		A_23_P216307	RUNX1T1	6.23004	3395.08	544.953		A_23_P500501	FGFR3	-8.3365	7.29024	60.7751
A_33_P3493097	LOC648149	11.8465	330.689	27.9145		A_19_P00809697	A_19_P00809697	-6.74551	18.2247	122.935		A_23_P109636	LRIG1	6.17968	989.598	160.138		A_23_P52336	UNC5B	-8.23912	877.007	7225.77
A_23_P14174	TNFSF13B	11.7903	168.087	14.2564		A_23_P500501	FGFR3	-6.69148	77.4636	518.346		A_19_P00331128	A_19_P00331128	6.15801	95.8801	15.57		A_24_P307964	SOHLH1	-8.22535	9.3624	77.0091
A_24_P141214	STOM	11.6408	43.6145	3.7467		A_33_P3393821	C1R	-6.6492	182.989	1216.73		A_24_P272313	C2orf55	6.03133	25.8947	4.29337		A_23_P142606	CRYGC	-7.68965	37.6061	289.178
A_33_P3339246	LHX8	11.5692	213.721	18.4732		A_24_P152968	AKR1C1	-6.61292	40.0343	264.744		A_19_P00811505	A_19_P00811505	6.02057	1391.61	231.142		A_19_P00321332	A_19_P00321332	-7.38585	9.72445	71.8234
A_32_P83845	HEY1	11.0056	4242.19	385.459		A_23_P74609	G0S2	-6.57298	13.2918	87.3668		A_19_P00323827	A_19_P00323827	5.97633	27.6417	4.62519		A_32_P192692	KCNMA1	-7.31271	50.6831	370.631
A_23_P15450	TMEM100	10.9358	93.9249	8.58877		A_23_P144807	SEPT8.	-6.53306	18.0118	117.672		A_24_P198178	CALCA	5.94705	1847.92	310.729		A_24_P140405	ADAMTS3	-7.31218	4.35944	31.877
A_23_P58390	C4orf32	10.7345	168.031	15.6534		A_33_P3236177	ANG	-6.49269	13.5033	87.673		A_23_P140434	MYO5C	5.8985	25.8463	4.38184		A_24_P156490	KCNMA1	-7.23965	70.3347	509.199
A_23_P15889	CBLN2	10.5592	76.5371	7.24837		A_23_P24129	DKK1	-6.47269	12.5605	81.3005		A_23_P125643	ASB9	5.86313	20.9932	3.58054		A_33_P3342628	HES4	-7.15677	51.3391	367.422
A_33_P3361746	TRPS1	10.025	39.1847	3.90868		A_23_P138541	AKR1C3	-6.46864	63.6517	411.74		A_19_P00315493	A_19_P00315493	5.8612	56.292	9.60418		A_23_P142878	ATOH8	-7.1424	73.5341	525.209
A_23_P161424	PLXDC2	9.70447	263.056	27.1067		A_23_P344531	SYNPO	-6.39827	9.3624	59.9032		A_33_P3402329	MGC16121	5.83282	92.1337	15.7957		A_23_P40108	COL9A3	-7.14214	70.2157	501.49
A_33_P3302676	ENST00000376522	9.6713	544.953	56.3474		A_23_P210210	EPAS1	-6.36693	370.795	2360.83		A_33_P3244956	NRIP3	5.82152	53.7756	9.23737		A_24_P409800	KCTD16	-7.06641	97.4352	688.517
A_33_P3290714	Hs6st2	9.54445	42.2169	4.42319		A_23_P34700	TNNT2	-6.29888	14.1996	89.4416		A_23_P127948	ADM	5.77365	293.366	50.8113		A_23_P99063	LUM	-7.02253	66.0672	463.959
A_23_P217570	CAPN6	9.47746	464.501	49.0111		A_32_P203786	FAM7A1	-6.29215	29.2152	183.827		A_19_P00317032	A_19_P00317032	5.74725	24.9716	4.34496		A_33_P3330114	FLJ39609	-6.94838	21.2543	147.683
A_23_P401472	CHRM3	9.40829	725.416	77.104		A_33_P3421351	TRAF3IP3	-6.2359	3.59401	22.4119		A_23_P105144	SCUBE2	5.62225	33.511	5.96042		A_19_P00812135	A_19_P00812135	-6.79315	42.0229	285.467
A_19_P00320141	A_19_P00320141	9.40081	72.1655	7.67652		A_24_P182929	KCNAB1	-6.22303	50.9734	317.209		A_23_P12884	GRK5	5.6112	6135.16	1093.38		A_32_P190416	MAP7	-6.78317	12.0645	81.8358
A_19_P00318545	A_19_P00318545	9.32917	333.192	35.7151		A_23_P257971	AKR1C1	-6.19185	103.859	643.081		A_23_P67198	CPAMD8	5.57794	46.5325	8.34223		A_24_P37409	DUSP2	-6.55181	9.16341	60.0369
A_23_P218942	PCDHAC2	9.30413	49.079	5.27496		A_33_P3230558	EML5	-6.18294	171.285	1059.05		A_24_P695306	TMEM229A	5.55181	20.5068	3.69371		A_33_P3372727	SEMA5A	-6.53633	330.213	2158.38
A_23_P121898	PARP8	9.03015	279.863	30.992		A_33_P3315342	ARHGEF19	-6.14303	12.1397	74.5747		A_19_P00321202	A_19_P00321202	5.54735	1091.97	196.845		A_23_P415401	KLF9	-6.48052	180.318	1168.55
A_19_P00808519	A_19_P00808519	8.87632	34.5817	3.89595		A_33_P3346801	BMF	-6.083	11.8787	72.2582		A_23_P399078	TIMP3	5.52803	1892.31	342.311		A_32_P77098	TMEM200B	-6.29866	12.4826	78.6236
A_19_P00322276	A_19_P00322276	8.87061	64.4987	7.27106		A_33_P3400147	TLE6	-6.061	41.1776	249.577		A_33_P3421183	THC2570832	5.51566	55.8597	10.1275		A_24_P772488	PLXNA4	-6.13	61.2639	375.547
A_19_P00317019	A_19_P00317019	8.73651	90.3161	10.3378		A_33_P3379947	HLA-B	-5.94804	5.99936	35.6844		A_23_P390116	SPATA13	5.47207	71.8534	13.1309		A_23_P61050	MLKL	-6.11774	5.82605	35.6422
A_33_P3724750	LOC151878	8.70117	312.682	35.9356		A_24_P211565	C1QTNF6	-5.9313	12.0645	71.5584		A_33_P3379061	C9orf47	5.39115	49.6455	9.2087		A_33_P3215744	PART1	-6.0679	12.6503	76.7606
A_23_P85209	IL13RA2	8.68449	38.8994	4.47918		A_24_P224727	CEBPA	-5.90683	19.3936	114.555		A_23_P47682	NRIP3	5.38829	170.895	31.716		A_33_P3818959	SAMD11	-6.05415	860.989	5212.55
A_33_P3403117	nr2f1a	8.67305	5663.72	653.025		A_24_P307808	KCTD16	-5.89113	6.90914	40.7026		A_33_P3296333	NTM	5.3614	19.7848	3.69024		A_23_P501831	C5orf4	-6.03982	235.325	1421.32
A_23_P56734	HNMT	8.56133	184.887	21.5955		A_19_P00803777	A_19_P00803777	-5.8641	5.33024	31.2571		A_19_P00810291	A_19_P00810291	5.34875	136.278	25.4785		A_23_P125505	PPEF1	-6.00756	114.819	689.782
A_24_P400324	THSD7A	8.55413	1306.1	152.686		A_24_P602507	AGPHD1	-5.84761	16.0583	93.9026		A_33_P3238074	SMCR7L	5.34802	6298.25	1177.68		A_24_P380349	HTR1E	-5.98881	29.2225	175.008
A_19_P00328150	A_19_P00328150	8.55214	119.266	13.9457		A_33_P3383233	Ndrg2	-5.81566	186.747	1086.06		A_33_P3265956	ENST00000344201	5.3165	2531.6	476.177		A_24_P228875	ARHGEF6	-5.96901	6.34193	37.855
A_24_P935491	COL3A1	8.46943	155.581	18.3697		A_33_P3381948	WTIP	-5.81342	99.1004	576.112		A_19_P00321270	A_19_P00321270	5.29692	47.418	8.95199		A_32_P473302	FLJ35024	-5.90732	97.2543	574.512
A_33_P3277714	THC2750292	8.33725	175.91	21.0992		A_23_P324304	ALK	-5.75498	163.641	941.753		A_23_P69383	PARP9	5.29437	93.5389	17.6676		A_33_P3220911	BST2	-5.87872	3.82574	22.4904
A_23_P23074	IFI44	8.24085	115.562	14.023		A_23_P72968	RP13-102H20,1	-5.72185	110.135	630.174		A_33_P3271156	SPOCK3	5.28836	164.78	31.159		A_23_P58770	HAND1	-5.85873	491.847	2881.6
A_19_P00810729	A_19_P00810729	8.14668	57.8312	7.09875		A_23_P78742	FLT3LG	-5.70803	11.6337	66.4056		A_33_P3348194	ENST00000369751	5.28168	21.5085	4.07229		A_19_P00320469	A_19_P00320469	-5.84004	123.46	721.012
A_33_P3276703	VGF	7.95297	42838.1	5386.43		A_33_P3322814	NTRK3	-5.70756	509.083	2905.62		A_23_P30254	PLK2	5.18957	2565.73	494.402		A_23_P145514	IL20RA	-5.75807	3.73092	21.4829
A_19_P00801495	A_19_P00801495	7.73854	152.1	19.6549		A_33_P3384932	NUDT8	-5.70713	122.194	697.377		A_23_P2492	C1S	5.15143	34.3585	6.6697		A_33_P3375576	MAP7	-5.75431	75.0054	431.605
A_23_P13382	LSP1	7.71741	750.793	97.2855		A_33_P3361422	Cyp27a1	-5.67693	28.3156	160.746		A_23_P7313	SPP1	5.00424	37.5476	7.50317		A_33_P3431595	C8orf31	-5.73094	606.205	3474.12
A_33_P3306146	Plau	7.64981	35.7374	4.67168		A_32_P21255	SLC30A4	-5.61482	14.8673	83.4773		A_23_P359214	LOC728449	4.99157	120.781	24.197		A_19_P00320471	A_19_P00320471	-5.72329	148.848	851.902
A_32_P118847	FLJ42709	7.60451	230.542	30.3165		A_32_P125338	FAM43B	-5.60582	143.307	803.352		A_33_P3378514	PDE5A	4.94345	1881.33	380.571		A_33_P3377130	Map3k5	-5.66592	37.4639	212.267
A_23_P51936	TNFRSF9	7.55983	39.6923	5.25042		A_33_P3550894	GATA2	-5.59044	185.575	1037.45		A_33_P3270084	THC2524986	4.86299	103.995	21.385		A_33_P3321025	Plxna4	-5.58869	15.7646	88.1033
A_23_P35912	CASP4	7.51752	107.302	14.2736		A_19_P00320729	A_19_P00320729	-5.55022	12.3412	68.4961		A_24_P497464	FLJ37644	4.84868	60.9604	12.5726		A_33_P3322804	Ntrk2	-5.57352	140.227	781.559
A_33_P3212037	RNGTT	7.37079	73.5944	9.98461		A_24_P342632	AK5	-5.52891	10.2963	56.9272		A_23_P208030	SYT4	4.8266	2879.1	596.506		A_23_P134125	MAP3K5	-5.56591	127.999	712.43
A_23_P60837	PDE3A	7.36662	107.166	14.5475		A_33_P3285334	FLJ39609	-5.50021	10.7617	59.1916		A_23_P40217	DOK5	4.77639	794.487	166.336		A_23_P383819	TBX3	-5.47246	39.0384	213.636
A_23_P359870	AJ312026	7.35538	240.209	32.6576		A_23_P207336	PPY	-5.42952	585.846	3180.86		A_23_P158318	ROR2	4.77102	386.434	80.996		A_33_P3324206	HR	-5.46829	277.749	1518.81
A_19_P00316599	A_19_P00316599	7.2557	1258.82	173.493		A_33_P3286859	ATP8A2	-5.42679	8.67484	47.0765		A_23_P139919	CHST11	4.70493	70.6076	15.0072		A_23_P161190	VIM	-5.43129	4884.46	26528.9
A_33_P3281363	ENST00000409677	7.23572	67.7182	9.35887		A_19_P00811660	A_19_P00811660	-5.36166	9.67393	51.8683		A_23_P310022	KIAA1217	4.69456	45.7107	9.73695		A_23_P386320	MFI2	-5.32068	25.1413	133.769
A_19_P00329313	A_19_P00329313	7.16349	71.4753	9.97772		A_33_P3818959	SAMD11	-5.32481	868.341	4623.75		A_32_P98227	LDB3	4.68178	184.796	39.4713		A_23_P151710	PTGER2	-5.20974	65.4276	340.861
A_33_P3268310	LIMS3	7.09965	142.188	20.0275		A_23_P258088	PACSIN1	-5.32222	18.8509	100.329		A_33_P3298216	MYO16	4.67484	17.1046	3.65887		A_32_P34826	C21orf88	-5.18099	101.634	526.565
A_23_P54447	C15orf5	7.03471	98.5942	14.0154		A_23_P328600	SLC24A6	-5.3107	8.71685	46.2926		A_23_P99540	ZFP36L1	4.6657	29.0124	6.21823		A_33_P3347397	AMOT	-5.16287	18.079	93.3396
A_19_P00321293	A_19_P00321293	6.98312	54.998	7.87584		A_33_P3295358	Angptl4	-5.2362	794.487	4160.09		A_23_P215956	MYC	4.57271	44.4183	9.71377		A_33_P3262083	LOC100126784	-5.13694	3.93631	20.2206
A_19_P00327175	A_19_P00327175	6.95174	70.9162	10.2012		A_23_P127948	ADM	-5.21582	592.665	3091.23		A_19_P00808035	A_19_P00808035	4.55963	34.8389	7.64073		A_23_P58228	ODAM	-5.0884	20.0112	101.825
A_19_P00800557	A_19_P00800557	6.94456	58.6684	8.44812		A_33_P3330109	HLA-C	-5.20405	26.4754	137.779		A_19_P00320322	A_19_P00320322	4.55944	134.082	29.4076		A_23_P137381	ID3	-5.05359	714.919	3612.91
A_33_P3576797	LOC158863	6.92851	137.591	19.8587		A_23_P207003	SEPT4.	-5.15071	13.0914	67.4303		A_23_P368794	TCERG1L	4.55163	287.791	63.228		A_23_P213336	FGF1	-5.05093	38.4121	194.017
A_33_P3347658	THC2545406	6.8717	42.2819	6.15305		A_23_P16469	PLAUR	-5.14597	41.2589	212.317		A_23_P203957	TMTC1	4.54823	197.051	43.3248		A_33_P3317580	GFRA2	-5.04224	1215.51	6128.89
A_19_P00801263	A_19_P00801263	6.84442	41.3669	6.04388		A_33_P3404989	HIST1H3H	-5.10851	44.3489	226.557		A_19_P00328932	A_19_P00328932	4.51819	685.444	151.708		A_33_P3409649	ADAMTS2	-5.02781	8.90009	44.748
A_19_P00322351	A_19_P00322351	6.84075	52.073	7.61217		A_23_P17242	ABHD1	-5.08923	4.23984	21.5775		A_33_P3308744	LAMA4	4.47185	662.314	148.107		A_23_P108734	ALLC	-4.89097	11.6191	56.8288
A_23_P122052	GPX8	6.81143	46.8814	6.88275		A_23_P345118	PIM1	-5.07396	571.628	2900.42		A_24_P186943	ELN	4.4704	376.878	84.305		A_23_P383986	CHST15	-4.82506	800.392	3861.94
A_24_P876522	GPX8	6.78524	27.716	4.08475		A_24_P291826	SYTL3	-5.07385	95.4986	484.546		A_19_P00317661	A_19_P00317661	4.45638	163.606	36.7127		A_23_P314811	SLC10A4	-4.71736	528.31	2492.23
A_19_P00812111	A_19_P00812111	6.78364	274.611	40.4814		A_33_P3395848	VSIG10L	-5.06385	8.35964	42.332		A_33_P3251841	DSEL	4.4528	466.182	104.694		A_33_P3253234	IQSEC2	-4.70389	5.22153	24.5615
A_23_P97990	HTRA1	6.77395	32.3607	4.77722		A_19_P00812284	A_19_P00812284	-5.06354	14.6998	74.433		A_23_P28246	SLC23A3	4.40953	26.2628	5.95592		A_23_P252764	SMARCA2	-4.67547	16.2135	75.8059
A_19_P00323023	A_19_P00323023	6.69567	45.8226	6.84362		A_23_P321501	DHRS2	-5.05292	55.9089	282.503		A_33_P3356031	ENST00000367538	4.40762	42.9018	9.73354		A_33_P3383326	LPAR1	-4.65753	35.0637	163.31
A_24_P923251	TGM2	6.69298	585.034	87.4102		A_23_P120863	GAL3ST1	-5.00468	9.36751	46.8814		A_24_P398147	NEBL	4.40598	36.1882	8.21343		A_23_P433855	RGS4	-4.57365	318.406	1456.28
A_19_P00810405	A_19_P00810405	6.67782	382.949	57.3463		A_23_P355439	HIST1H2AA	-4.99379	11.0196	55.0297		A_23_P307382	SLC32A1	4.38846	197.657	45.0402		A_23_P256470	NPY	-4.55479	248.025	1129.7
A_23_P16722	DOCK10	6.65496	3267.25	490.95		A_24_P9883	DKFZp761E198	-4.98322	4.666	23.2517		A_32_P2452	TMTC1	4.38845	505.715	115.238		A_23_P354791	NAV2	-4.51733	30.0354	135.68
A_33_P3380236	THC2677526	6.56647	29.8788	4.5502		A_24_P109417	C1orf187	-4.9655	54.6124	271.178		A_19_P00809632	A_19_P00809632	4.37928	30.4417	6.95129		A_32_P157213	ENST00000396771	-4.50298	9.19614	41.4101
A_24_P943781	C7orf58	6.55191	30.8334	4.70602		A_33_P3377364	ITGB4	-4.94162	46.3459	229.024		A_23_P66432	TTYH2	4.37878	600.166	137.063		A_33_P3395384	RPH3A	-4.45622	64.1902	286.045
A_19_P00319082	A_19_P00319082	6.52736	1394.73	213.675		A_23_P27606	IL27RA	-4.92605	14.9607	73.697		A_33_P3265479	ZFAT	4.37237	55.5307	12.7003		A_33_P3218832	RIMS1	-4.44578	4.22745	18.7943
A_33_P3357337	CCNC	6.47402	48.5013	7.49168		A_33_P3317613	SYN2	-4.89055	400.785	1960.06		A_23_P354547	AK074144	4.34905	34.4063	7.91124		A_23_P344555	NEDD9	-4.44285	5.66081	25.1501
A_19_P00318708	A_19_P00318708	6.42063	241.594	37.6278		A_24_P450285	CCDC153	-4.88495	25.3321	123.746		A_19_P00324378	A_19_P00324378	4.33545	17.2155	3.97088		A_33_P3366221	NTNG1	-4.42133	12.997	57.4638
A_24_P11900	MYH15	6.41965	30.6899	4.78062		A_24_P40626	GREM2	-4.86905	12.0519	58.6812		A_33_P3293009	NKAIN4	4.32785	4955.47	1145.02		A_23_P85209	IL13RA2	-4.40491	47.7284	210.24
A_33_P3304304	ENST00000394478	6.41512	64.7337	10.0908		A_23_P119353	RASIP1	-4.86891	34.326	167.13		A_24_P305570	RIN2	4.31212	50.9211	11.8088		A_33_P3243093	Rgs5	-4.38385	1700.12	7453.07
A_33_P3302662	ENST00000461758	6.36277	86.0984	13.5316		A_24_P269779	CHST3	-4.85159	10.4819	50.8541		A_33_P3298105	SPATA13	4.30943	16.02	3.71743		A_32_P407245	DNAJC22	-4.3721	136.944	598.733
A_19_P00316601	A_19_P00316601	6.36118	455.137	71.5492		A_24_P10233	DAPK2	-4.84659	14.4316	69.9439		A_33_P3222307	LOC100129380	4.30292	156.544	36.3809		A_23_P342138	ADAMTSL1	-4.34774	220.961	960.681
A_19_P00327290	A_19_P00327290	6.35207	25.2538	3.97569		A_33_P3334515	Ndrg2	-4.84104	477.258	2310.42		A_23_P145786	MLXIPL	4.29593	17.7106	4.12266		A_23_P109034	SDC4	-4.32869	187.755	812.732
A_19_P00317656	A_19_P00317656	6.33468	281.768	44.4803		A_23_P4808	PTGER1	-4.81246	123.589	594.769		A_19_P00807884	A_19_P00807884	4.29155	56.7541	13.2246		A_23_P352799	NPW	-4.32855	90.1331	390.145
A_19_P00331128	A_19_P00331128	6.31575	142.743	22.601		A_23_P254079	STBD1	-4.80874	4.74531	22.8189		A_24_P382287	CDH7	4.28136	186.989	43.6751		A_23_P146294	EFCAB1	-4.32748	92.5393	400.462
A_33_P3234657	PRTG	6.28856	618.576	98.3654		A_23_P90359	NRTN	-4.80494	20.914	100.49		A_24_P355944	EFNB2	4.27501	280.457	65.6038		A_23_P135548	DPYD	-4.30589	15.1814	65.3695
A_19_P00802758	A_19_P00802758	6.23025	111.752	17.937		A_32_P15544	PRIMA1	-4.79517	31.7333	152.167		A_23_P203023	RDX	4.2573	72.6511	17.0651		A_23_P77756	GALR2	-4.30013	15.6399	67.2536
A_23_P108932	RPL23AP32	6.18864	387.003	62.5343		A_33_P3480395	FLJ30901	-4.76979	593.848	2832.53		A_23_P70307	SMOC2	4.22421	324.496	76.8182		A_23_P210210	EPAS1	-4.26519	1911.63	8153.47
A_33_P3248539	LCN1	6.16136	365.176	59.2687		A_33_P3371954	IGSF8	-4.76427	32.9687	157.072		A_33_P3214119	AK311414	4.21509	107.862	25.5895		A_24_P139665	HPCAL4	-4.2588	32.4213	138.076
A_24_P312325	AJ312027	6.15088	573.423	93.2262		A_23_P54918	LDHD	-4.75147	14.6873	69.7862		A_23_P213620	PPP2R2B	4.2137	2442.49	579.655		A_23_P205567	PRKCH	-4.24665	52.9215	224.739
A_33_P3331426	FLJ37786	6.14759	244.97	39.8481		A_33_P3356356	LOC100131089	-4.74599	8.21103	38.9695		A_33_P3283054	THC2719114	4.18329	83.6284	19.9911		A_23_P351295	HS3ST5	-4.24369	191.418	812.321
A_33_P3234020	IGDCC3	6.1161	49571.5	8105.1		A_32_P394951	NTN5	-4.72785	10.1702	48.0832		A_33_P3370944	RAX	4.16912	522.688	125.371		A_33_P3295655	APBA1	-4.24017	320.494	1358.95
A_33_P3357954	hmgiy	6.1138	209.113	34.2034		A_33_P3386671	RORC	-4.7214	37.5991	177.52		A_33_P3305763	C8orf6	4.15731	70.3036	16.9108		A_33_P3405474	LOC100130943	-4.23849	46.1645	195.668
A_33_P3224495	BX104605	6.09746	876.393	143.731		A_23_P313550	SLC25A41	-4.71246	12.8099	60.3662		A_33_P3526315	MGC12488	4.12241	373.195	90.5284		A_23_P143526	S100B	-4.22403	54.0772	228.424
A_23_P169494	ORM1	6.0774	180.298	29.667		A_23_P379649	BMF	-4.70556	273.537	1287.15		A_24_P303454	TIAM2	4.09405	1792.04	437.718		A_23_P111701	GNG11	-4.22071	1231.07	5196
A_23_P150609	IGF2	6.05353	9019.44	1489.95		A_23_P106194	FOS	-4.69739	53.0272	249.089		A_33_P3338539	A_33_P3338539	4.08864	40.8387	9.98833		A_23_P13713	PRPH	-4.18044	2765.26	11560
A_19_P00806962	A_19_P00806962	6.0381	50.8113	8.4151		A_23_P201939	PPM1J	-4.67783	310.521	1452.57		A_33_P3252394	Gadd45g	4.08803	503.85	123.25		A_33_P3365750	EML5	-4.13343	129.6	535.694
A_19_P00321706	A_19_P00321706	6.02998	282.845	46.9064		A_33_P3372069	COX8C	-4.67648	6.94568	32.4814		A_33_P3666884	PNPLA7	4.06572	1199.99	295.149		A_33_P3316456	NPL	-4.11839	11.2191	46.2047
A_33_P3307980	AK131345	6.02789	222.905	36.9789		A_24_P409800	KCTD16	-4.64086	57.8409	268.431		A_19_P00319850	A_19_P00319850	4.06214	37.4551	9.22053		A_24_P810290	PPAPDC1A	-4.10785	260.972	1072.03
A_23_P150053	ACTA2	6.01256	160.414	26.6797		A_32_P104746	ZFYVE28	-4.63426	6.33018	29.3357		A_23_P26847	SOX9	4.06187	22.3463	5.50149		A_33_P3233916	SOX6	-4.10168	4.06435	16.6707
A_23_P98974	LGR5	5.99632	65.6436	10.9473		A_23_P208937	TLE6	-4.63256	53.4665	247.687		A_19_P00327290	A_19_P00327290	4.03064	39.2519	9.73839		A_24_P364807	LPCAT2	-4.09898	3.75772	15.4028
A_33_P3356371	LOC100133089	5.99539	48.2029	8.03999		A_33_P3393135	ENST00000358739	-4.62282	101.91	471.113		A_19_P00810847	A_19_P00810847	4.0064	260.765	65.0871		A_33_P3371904	ASTN2	-4.08498	134.286	548.555
A_33_P3348194	ENST00000369751	5.98353	27.5502	4.60434		A_23_P392126	C17orf108	-4.61924	28.4465	131.401		A_23_P65068	EID3	4.00058	31.5521	7.88687		A_23_P85682	NFIA	-4.06934	76.8182	312.599
A_19_P00326781	A_19_P00326781	5.97214	255.89	42.8472		A_24_P265506	NTRK1	-4.61476	49.9238	230.386		A_33_P3294031	KCNQ1OT1	3.98784	301.548	75.6169		A_33_P3367860	CHRM1	-4.06703	244.717	995.273
A_23_P22352	ENST00000342409	5.96105	959.968	161.04		A_23_P67529	KCNN4	-4.61277	21.8228	100.664		A_23_P1981	INS	3.97593	101.328	25.4854		A_19_P00315804	A_19_P00315804	-4.06543	271.283	1102.88
A_19_P00315601	A_19_P00315601	5.95535	2186.82	367.202		A_24_P398147	NEBL	-4.61204	3.73779	17.2389		A_23_P43095	ZFHX4	3.97348	966.597	243.262		A_19_P00321333	A_19_P00321333	-4.05735	4.79075	19.4377
A_23_P139143	STX3	5.91713	557.082	94.1475		A_33_P3289296	TMEM37	-4.60697	11.254	51.8468		A_19_P00807448	A_19_P00807448	3.97095	23.9506	6.03146		A_23_P389987	TLX2	-4.0535	10702.1	43380.9
A_19_P00319467	A_19_P00319467	5.90045	157.144	26.6325		A_33_P3281403	TRAF3IP3	-4.60667	3.67748	16.9409		A_33_P3310172	DGKB	3.96535	35.9656	9.06997		A_23_P51690	RHBG	-4.05067	42.6058	172.582
A_19_P00809740	A_19_P00809740	5.8997	111.959	18.9771		A_33_P3258056	PALM3	-4.58166	31.5709	144.647		A_19_P00320047	A_19_P00320047	3.9571	272.909	68.967		A_33_P3382565	KIF26B	-4.02204	64.6988	260.221
A_33_P3526315	MGC12488	5.8939	287.291	48.7439		A_23_P90523	OCEL1	-4.5737	104.477	477.845		A_33_P3268310	LIMS3	3.95541	76.8398	19.4265		A_23_P60354	SMARCA2	-4.01831	13.8642	55.7107
A_19_P00811629	A_19_P00811629	5.85959	98.2721	16.7712		A_24_P479551	UBE2QL1	-4.56823	49.967	228.261		A_23_P154643	BMP7	3.95442	31.9136	8.07037		A_24_P228228	B4GALT6	-4.00748	10.7641	43.1371
A_23_P145606	CHRM2	5.83217	347.574	59.596		A_23_P49849	SEZ6	-4.5533	135.937	618.964		A_19_P00323850	A_19_P00323850	3.94491	53.2359	13.4948		A_23_P253692	GPR64	-4.00181	3.85415	15.4236
A_33_P3349576	ENST00000375163	5.81335	52.6779	9.06155		A_32_P66035	TMEM86A	-4.5062	9.62866	43.3887		A_32_P10133	PRINS	3.93382	68.952	17.528		A_24_P339858	C21orf90	-3.98368	5.16315	20.5683
A_33_P3381117	LOC100128563	5.78109	539.471	93.3165		A_24_P31275	ATP1B2	-4.50293	137.689	620.002		A_33_P3390027	EXOC7	3.93217	1872.81	476.279		A_23_P13772	TBX3	-3.92926	683.39	2685.22
A_24_P915806	HNMT	5.78	75.2069	13.0116		A_33_P3224362	Pcbp3	-4.4781	36.3649	162.846		A_24_P356	ENST00000406297	3.93052	42.6835	10.8595		A_24_P273143	NCRNA00152	-3.92777	27.6727	108.692
A_24_P926960	MEGF6	5.76898	61.8875	10.7276		A_24_P532180	LOC90246	-4.47383	33.0263	147.754		A_33_P3345344	ENST00000374139	3.91758	42.8936	10.949		A_23_P43476	VLDLR	-3.90803	302.699	1182.96
A_24_P71649	CNTN3	5.76449	136.166	23.6216		A_23_P145485	ULBP2	-4.45205	12.9298	57.5642		A_19_P00323211	A_19_P00323211	3.89407	60.6421	15.5729		A_23_P55518	SMAD7	-3.89818	112.016	436.66
A_19_P00317661	A_19_P00317661	5.67509	787.498	138.764		A_33_P3324206	HR	-4.44309	76.4732	339.777		A_33_P3306452	CBWD5	3.87486	38.9409	10.0496		A_33_P3327462	TMEM108	-3.88973	40.9508	159.287
A_19_P00324748	A_19_P00324748	5.65434	36.8322	6.51397		A_33_P3423874	GCOM1	-4.42174	257.391	1138.12		A_19_P00801184	A_19_P00801184	3.86833	117.256	30.3117		A_23_P30315	TRIM7	-3.85107	236.509	910.812
A_33_P3305763	C8orf6	5.646	99.9497	17.7027		A_23_P147255	PCBP3	-4.41665	58.8617	259.971		A_24_P67898	ENST00000370094	3.85671	506.106	131.227		A_23_P101093	COPZ2	-3.83521	52.9125	202.931
A_19_P00330666	A_19_P00330666	5.57785	350.662	62.867		A_23_P362191	C17orf44	-4.39374	5.81398	25.5451		A_33_P3739260	CAP2	3.85643	14.2215	3.68773		A_23_P66798	KRT19	-3.83278	44.842	171.87
A_33_P3294031	KCNQ1OT1	5.57614	432.967	77.6464		A_33_P3467748	LOC54082	-4.38611	6.37092	27.9436		A_19_P00812297	A_19_P00812297	3.84777	51.5917	13.4082		A_23_P363778	FRZB	-3.81728	88.7051	338.612
A_19_P00323364	A_19_P00323364	5.57162	75.0185	13.4644		A_24_P376129	ENST00000374057	-4.37253	13.4886	58.9793		A_23_P88404	TGFB3	3.84306	33.2113	8.64188		A_23_P115064	CRABP2	-3.80973	205.528	783.008
A_33_P3522511	KIAA0485	5.57146	78.963	14.1728		A_24_P14634	EMID1	-4.35897	27.7336	120.89		A_24_P401601	KRT18P40	3.84098	52.6131	13.6978		A_32_P35969	ENST00000306901	-3.80116	193.34	734.916
A_33_P3345414	ENST00000373626	5.56225	77.6464	13.9595		A_33_P3385266	ABCC6	-4.34316	47.9842	208.403		A_33_P3381117	LOC100128563	3.83684	425.359	110.862		A_19_P00319398	A_19_P00319398	-3.79595	4.35241	16.5215
A_23_P5342	LRP1B	5.54178	45.2716	8.16915		A_23_P88303	HSPA2	-4.33718	25.2962	109.714		A_19_P00319811	A_19_P00319811	3.82622	227.64	59.4948		A_24_P48069	DOK4	-3.78741	1719.14	6511.11
A_33_P3687389	C17orf13	5.52409	50.0801	9.06576		A_24_P411186	BCL11A	-4.31975	131.506	568.071		A_19_P00811533	A_19_P00811533	3.82548	16.4825	4.3086		A_33_P3417960	CR624823	-3.77771	59.8735	226.185
A_23_P377411	LOC100133130	5.51855	38.1121	6.90618		A_33_P3306068	MYCL1	-4.29952	115.195	495.282		A_33_P3423700	LOC100131829	3.82025	57.6321	15.0859		A_23_P76538	TESC	-3.77014	1439.5	5427.09
A_33_P3464855	DKFZP586B0319	5.50204	154.794	28.1339		A_33_P3260134	NTRK3	-4.29919	70.5674	303.383		A_19_P00316726	A_19_P00316726	3.79667	1498.91	394.795		A_23_P41476	SHISA3	-3.76401	74.5577	280.636
A_24_P205045	ERC2	5.41554	696.73	128.654		A_23_P25030	HSD17B6	-4.29019	40.1085	172.073		A_23_P359870	AJ312026	3.79247	187.838	49.5292		A_33_P3238290	FAM65C	-3.75401	4.89159	18.3631
A_33_P3710442	FLJ11710	5.40492	627.814	116.156		A_23_P4190	ACSF2	-4.27994	12.6002	53.9279		A_33_P3399638	ZNF257	3.78369	39.0879	10.3306		A_23_P156327	TGFBI	-3.74795	5.46006	20.464
A_33_P3358183	PTGFR	5.40124	712.564	131.926		A_23_P216455	RLN2	-4.2785	5.91337	25.3003		A_23_P130359	ARHGAP28	3.76701	33.4738	8.88606		A_32_P120791	LOC727916	-3.73072	3.87496	14.4564
A_33_P3260322	A_33_P3260322	5.38521	2958.88	549.446		A_23_P381368	HOXD10	-4.27539	45.555	194.765		A_33_P3313846	Zdhhc8	3.75433	158.88	42.3191		A_23_P105251	GLI1	-3.7229	4.17315	15.5362
A_19_P00320751	A_19_P00320751	5.37142	293.621	54.6636		A_23_P256470	NPY	-4.26163	1242.32	5294.29		A_23_P17345	MAFB	3.7286	930.171	249.469		A_23_P80040	PROCR	-3.7101	27.1602	100.767
A_23_P365738	ARC	5.31406	485.28	91.3201		A_33_P3289128	ZBTB42	-4.25497	72.3089	307.673		A_23_P211957	TGFBR2	3.72435	2381.18	639.354		A_23_P401055	SOX2	-3.70278	1319.13	4884.46
A_23_P159237	GPR20	5.29643	1813.77	342.452		A_33_P3424800	HLA-B	-4.24154	17.2113	73.0024		A_23_P207632	ATP2A3	3.72384	139.923	37.575		A_19_P00803685	A_19_P00803685	-3.6928	55.8175	206.123
A_23_P162766	DOCK9	5.29055	257.984	48.7633		A_23_P353574	NEK7	-4.23285	17.528	74.1934		A_33_P3422439	LOC100129555	3.71305	34.3516	9.25159		A_32_P539599	FLJ40852	-3.69178	7.75445	28.6278
A_19_P00325352	A_19_P00325352	5.26837	1043.65	198.097		A_33_P3364263	LBH	-4.23008	15.1	63.8741		A_23_P68487	BMP7	3.71107	79.7692	21.495		A_24_P142743	CNN2	-3.68128	126.28	464.871
A_24_P151834	ANKFY1	5.25396	852.682	162.293		A_23_P52336	UNC5B	-4.21897	418.918	1767.4		A_33_P3229417	Nrg3	3.70563	92.2541	24.8957		A_23_P46045	RGS5	-3.66235	1265.15	4633.43
A_19_P00331747	A_19_P00331747	5.24595	607.871	115.874		A_33_P3337272	Nrarp	-4.20883	760.736	3201.81		A_33_P3392245	FAM178A	3.70367	41.6983	11.2586		A_24_P344961	AMOT	-3.65344	187.379	684.579
A_33_P3268989	ENST00000342444	5.23923	40.7026	7.76883		A_33_P3227676	C2orf72	-4.19605	11.3718	47.7168		A_19_P00324748	A_19_P00324748	3.70202	44.9356	12.1381		A_32_P52153	HCG_1818231	-3.65003	65.4903	239.042
A_33_P3317761	DAD1L	5.21629	391.25	75.0054		A_23_P120103	KCNS3	-4.17108	187.954	783.973		A_33_P3220837	MAFB	3.69887	4436.7	1199.47		A_23_P60166	DEPDC6	-3.62176	258.717	937.013
A_33_P3389649	Pde4d	5.21606	200.535	38.4457		A_23_P68851	KREMEN1	-4.16561	728.654	3035.29		A_33_P3368646	CNKSR3	3.69699	197.206	53.3422		A_33_P3375145	C9orf150	-3.6091	146.955	530.377
A_33_P3234580	Ass1	5.2144	41205	7902.17		A_23_P211401	KREMEN1	-4.1592	69.8862	290.671		A_32_P231568	RASEF	3.69428	977.779	264.674		A_33_P3231267	LOC257396	-3.60016	13.2651	47.7565
A_19_P00809712	A_19_P00809712	5.21187	118.489	22.7344		A_32_P213330	RGNEF	-4.1554	195.63	812.92		A_33_P3315779	HERC6	3.68917	12.6817	3.43755		A_33_P3364060	HR	-3.58553	312.682	1121.13
A_24_P374759	ERC2	5.20583	383.037	73.5784		A_33_P3367126	RGNEF	-4.15325	339.714	1410.92		A_23_P10980	LPHN3	3.68101	93.3645	25.3638		A_23_P113825	NACC2	-3.56274	5.8329	20.7811
A_19_P00804825	A_19_P00804825	5.1779	44.9011	8.67168		A_33_P3265749	PTGER3	-4.15196	9.81521	40.7523		A_33_P3812038	LOC340335	3.67907	429.887	116.847		A_23_P6596	HES1	-3.54506	23.7377	84.1513
A_19_P00315603	A_19_P00315603	5.17652	1603.26	309.718		A_33_P3238290	FAM65C	-4.14484	8.13334	33.7114		A_23_P31240	GAL3ST4	3.66666	41.6082	11.3477		A_33_P3298349	ART5	-3.54112	3.9936	14.1418
A_33_P3329522	LRRC17	5.16411	255.66	49.5071		A_23_P211909	PLS1	-4.1357	21.9856	90.9257		A_23_P19020	SNCAIP	3.66345	176.65	48.2197		A_19_P00329850	A_19_P00329850	-3.52704	297.801	1050.36
A_19_P00810847	A_19_P00810847	5.15684	72.5524	14.0692		A_23_P69326	CADPS	-4.12593	74.7635	308.469		A_33_P3363091	ENST00000254957	3.65894	107.26	29.3146		A_23_P20172	GPR22	-3.50371	4.91231	17.2113
A_19_P00331401	A_19_P00331401	5.14902	206.074	40.022		A_23_P417415	ACOT11	-4.12569	380.488	1569.77		A_33_P3420224	ENTPD8	3.65216	27.068	7.41152		A_24_P557479	XAF1	-3.48409	19.1192	66.613
A_19_P00801007	A_19_P00801007	5.12209	54.7259	10.6843		A_23_P39955	ACTG2	-4.11232	8.87919	36.5141		A_19_P00324436	A_19_P00324436	3.63922	41.2435	11.3331		A_23_P422212	SLC35F3	-3.43542	302.821	1040.32
A_33_P3410279	DOCK9	5.10808	140.029	27.4133		A_33_P3400823	C1orf190	-4.11195	14.4291	59.3317		A_24_P79855	DKFZp566H0824	3.63195	47.5606	13.0951		A_23_P77328	GCHFR	-3.42768	111.318	381.563
A_33_P3410019	A_33_P3410019	5.08178	897.17	176.547		A_19_P00318803	A_19_P00318803	-4.09876	10.7659	44.1268		A_23_P202071	CUGBP2	3.61311	1005.49	278.29		A_33_P3319625	Nfia	-3.42699	5.79997	19.8764
A_33_P3538279	PRO2852	5.05179	196.721	38.9409		A_23_P140738	FAM38A	-4.09331	210.014	859.651		A_23_P110571	MAST4	3.60651	1323.18	366.886		A_33_P3364741	MRC2	-3.422	343.858	1176.68
A_33_P3357049	RPS15AP10	5.03722	59.2817	11.7687		A_23_P392384	AIF1L	-4.08094	443.214	1808.73		A_23_P118392	RASD1	3.60479	163.31	45.3035		A_23_P362191	C17orf44	-3.41948	4.36135	14.9135
A_33_P3243399	SLMAP	5.03399	143.731	28.5521		A_33_P3424803	HLA-C	-4.07903	29.667	121.013		A_33_P3238215	COBLL1	3.60063	548.313	152.282		A_23_P259863	CD177	-3.41049	15.0427	51.3029
A_32_P24140	GAS2	5.02456	108.301	21.5542		A_32_P47157	LOC92973	-4.07493	4.29694	17.5097		A_19_P00318878	A_19_P00318878	3.59686	1634.81	454.509		A_24_P391586	OAF	-3.40026	90.3295	307.144
A_33_P3359869	A_33_P3359869	5.02174	132.402	26.3658		A_33_P3241081	AKNAD1	-4.06191	43.4554	176.512		A_19_P00321991	A_19_P00321991	3.5963	38.5262	10.7127		A_33_P3303212	CCDC74B	-3.39843	115.261	391.705
A_33_P3423700	LOC100131829	5.0169	146.731	29.2473		A_23_P31376	LRRN3	-4.05192	4102.52	16623.1		A_32_P91042	LOC100129034	3.59329	13.1867	3.6698		A_33_P3360087	BBS9	-3.36371	11.6713	39.259
A_33_P3352980	THC2479978	5.01457	1605.26	320.119		A_23_P139418	GALNTL4	-4.05145	5.10791	20.6944		A_24_P221092	AF289615	3.5919	73.5627	20.4801		A_33_P3284925	VLDLR	-3.3444	44.7563	149.683
A_19_P00328505	A_19_P00328505	5.01285	151.746	30.2714		A_24_P217572	EDNRA	-4.03958	11.5981	46.8514		A_33_P3359713	CK825926	3.58825	249.625	69.5673		A_23_P27306	COLEC12	-3.32907	47.6363	158.585
A_23_P158318	ROR2	5.00334	45.7875	9.15139		A_23_P360079	NCKAP5	-4.03615	11.003	44.4099		A_33_P3307836	LRRC7	3.58763	69.0209	19.2386		A_33_P3265205	A_33_P3265205	-3.32262	11.9278	39.6315
A_23_P202245	RET	4.99912	3121.29	624.369		A_24_P245298	TNFSF12	-4.03013	6.83893	27.5618		A_19_P00810729	A_19_P00810729	3.56883	37.2747	10.4445		A_33_P3209591	Aqp3	-3.32238	7.96879	26.4754
A_33_P3376454	UNQ1870	4.98833	112.843	22.6215		A_23_P87791	ACACB	-4.02285	4.11919	16.5709		A_33_P3279181	NBPF8	3.54773	31.2461	8.80735		A_19_P00315627	A_19_P00315627	-3.31698	73.8884	245.087
A_19_P00808988	A_19_P00808988	4.96163	41.3172	8.32735		A_23_P134237	RARRES2	-4.0196	720.843	2897.5		A_19_P00320841	A_19_P00320841	3.54413	22.5278	6.35636		A_23_P104563	CPT1A	-3.31482	496.42	1645.54
A_23_P40295	C20orf103	4.96146	866.942	174.735		A_23_P132159	USP18	-4.01186	251.824	1010.28		A_23_P143247	TSHZ2	3.53771	219.629	62.0822		A_33_P3400843	C1QL4	-3.31182	218.072	722.217
A_19_P00327096	A_19_P00327096	4.95349	128.597	25.9608		A_23_P167599	FAM134B	-4.00906	17.3189	69.4326		A_23_P83976	CCDC46	3.53478	201.225	56.9272		A_23_P384044	CNIH3	-3.31045	142.894	473.045
A_23_P349025	C14orf174	4.94888	38.4611	7.77167		A_23_P164258	PIPOX	-4.00535	115.384	462.156		A_24_P237757	ENST00000382881	3.52903	618.268	175.195		A_23_P94800	S100A4	-3.30659	111.253	367.869
A_33_P3393679	LOC646543	4.94869	31.4309	6.35136		A_23_P389987	TLX2	-3.99624	12643.1	50524.7		A_33_P3307980	AK131345	3.51867	77.7462	22.0953		A_23_P124427	NEK1	-3.29542	84.4281	278.226
A_33_P3389478	ENST00000380799	4.93971	32.916	6.66355		A_33_P3386621	BC046191	-3.98358	7.26703	28.9488		A_19_P00803042	A_19_P00803042	3.51103	465.316	132.53		A_32_P128656	MID1	-3.27651	42.1811	138.207
A_19_P00331320	A_19_P00331320	4.93866	69.305	14.0331		A_23_P45999	FBXO2	-3.97993	165.967	660.536		A_19_P00322503	A_19_P00322503	3.50594	62.008	17.6865		A_23_P147711	NPR1	-3.26489	19.7461	64.4687
A_23_P72737	IFITM1	4.92946	45.615	9.25357		A_23_P393025	SPATA4	-3.96591	22.6409	89.7918		A_33_P3420486	AK025118	3.49796	74.3024	21.2417		A_33_P3306352	ENST00000324613	-3.24796	7.52604	24.4443
A_19_P00321512	A_19_P00321512	4.91707	110.797	22.5331		A_23_P300740	NPB	-3.96549	14.6839	58.229		A_19_P00805639	A_19_P00805639	3.49226	180.25	51.6143		A_24_P236799	RAB31	-3.24765	342.514	1112.36
A_33_P3659678	NR6A1	4.8927	4409.35	901.212		A_23_P500271	IRF5	-3.94038	39.5805	155.962		A_23_P158997	LOC729806	3.49147	589.974	168.976		A_23_P54055	JUB	-3.23904	3.81599	12.3602
A_24_P287043	IFITM2	4.89259	2327.75	475.771		A_23_P110253	KIT	-3.93678	76.0477	299.383		A_19_P00808658	A_19_P00808658	3.48763	39.121	11.2171		A_33_P3313519	CHRFAM7A	-3.23853	24.1126	78.0892
A_23_P134935	DUSP4	4.88725	1717.34	351.391		A_33_P3360341	GATA3	-3.93447	1992.52	7839.51		A_23_P171117	MORC4	3.48694	12.4019	3.55667		A_23_P381102	CCDC74B	-3.23414	476.375	1540.66
A_33_P3422439	LOC100129555	4.88115	49.1914	10.0778		A_33_P3334773	MYOD1	-3.91244	606.096	2371.32		A_33_P3382147	STARD13	3.48399	122.935	35.2857		A_23_P321501	DHRS2	-3.23257	44.9088	145.171
A_23_P142075	ACP5	4.88014	3021.3	619.102		A_24_P389916	LRRC32	-3.91018	61.145	239.088		A_23_P71328	MATN2	3.4813	129.814	37.2891		A_23_P110266	C4orf31	-3.22978	16.472	53.2011
A_23_P151895	CILP	4.878	86.1202	17.6548		A_23_P24774	ABCC8	-3.90985	1049.28	4102.52		A_19_P00322308	A_19_P00322308	3.47014	98.9437	28.5129		A_23_P145978	VIPR2	-3.22823	3.99495	12.8966
A_23_P66137	SOX8	4.85295	310.063	63.8917		A_33_P3252588	LOC100130093	-3.89403	42.2678	164.592		A_19_P00326172	A_19_P00326172	3.45833	156.604	45.283		A_33_P3317613	SYN2	-3.22587	104.035	335.605
A_23_P31064	MOXD1	4.83838	1145.02	236.653		A_23_P89431	CCL2	-3.89162	5.30113	20.63		A_33_P3334121	A_33_P3334121	3.45698	71.6288	20.72		A_24_P133253	KITLG	-3.21015	412.093	1322.88
A_23_P128698	SPRY2	4.83659	2621.62	542.039		A_33_P3409746	C11orf91	-3.87686	9.43193	36.5662		A_33_P3304304	ENST00000394478	3.4411	33.9548	9.86745		A_23_P25706	CLMN	-3.20528	51.6143	165.438
A_33_P3283054	THC2719114	4.83539	59.9032	12.3885		A_23_P65386	OTUB2	-3.86172	14.6255	56.4794		A_33_P3321055	TNFRSF19	3.43676	105.95	30.8283		A_23_P139143	STX3	-3.19595	6.68629	21.3691
A_33_P3367917	SSH2	4.81478	1786.12	370.967		A_32_P181222	KCNMA1	-3.85854	13.379	51.6235		A_33_P3221999	GSDMB	3.43151	526.004	153.287		A_23_P50517	ZNF541	-3.18104	4.72045	15.0159
A_33_P3298216	MYO16	4.81122	69.4489	14.4348		A_23_P46025	ETNK2	-3.85314	22.2735	85.8229		A_19_P00801495	A_19_P00801495	3.42303	56.3745	16.4692		A_24_P365807	EFNB1	-3.17423	691.343	2194.48
A_24_P178444	LOC341230	4.80853	18856.4	3921.44		A_24_P156490	KCNMA1	-3.85306	47.84	184.33		A_33_P3302662	ENST00000461758	3.4181	14.5407	4.25403		A_33_P3719083	CHRNA7	-3.17315	203.871	646.914
A_23_P326142	C7orf54	4.79501	144.473	30.1298		A_23_P427122	ART5	-3.8516	29.5771	113.919		A_33_P3316052	THC2555475	3.41042	30.6566	8.98911		A_23_P308722	C2orf39	-3.17152	8.90167	28.2319
A_19_P00332086	A_19_P00332086	4.79104	127.196	26.5487		A_24_P244356	NLRX1	-3.84407	30.3303	116.592		A_33_P3715909	LOC648556	3.40486	103.188	30.3062		A_32_P40463	NUDT9P1	-3.16676	3.67289	11.6312
A_23_P310274	PRSS2	4.79061	6048.75	1262.63		A_23_P137423	IGSF8	-3.82938	76.6759	293.621		A_33_P3244117	LOC645106	3.39138	107.725	31.7644		A_23_P69100	SGEF	-3.15738	4.80649	15.1759
A_33_P3248787	LOC729130	4.78955	17.5428	3.66272		A_23_P49060	SPINT1	-3.82709	5.208	19.9315		A_33_P3387616	RHPN1	3.39078	3488.59	1028.85		A_24_P77968	FLNC	-3.15142	25.4571	80.226
A_33_P3247678	A_33_P3247678	4.78653	797.586	166.632		A_24_P22079	FOXO1	-3.8203	31.6239	120.813		A_33_P3294801	FLJ40672	3.38919	569.491	168.031		A_23_P61371	TMEM173	-3.1462	17.6104	55.4059
A_23_P253958	LRRC17	4.78136	1076.54	225.153		A_19_P00813593	A_19_P00813593	-3.81613	168.44	642.791		A_24_P170095	ENST00000412600	3.38756	122.168	36.0637		A_23_P97394	BCAR3	-3.14236	293.56	922.471
A_23_P419714	BTBD11	4.77994	18.623	3.89607		A_23_P314250	FAM78A	-3.80425	42.114	160.212		A_23_P60079	ANGPT2	3.38658	489.502	144.541		A_24_P167654	SLC8A3	-3.14172	173.282	544.403
A_23_P67299	DOCK6	4.77849	391.359	81.9002		A_33_P3360216	HIST1H2AI	-3.79956	713.207	2709.87		A_23_P2097	TRIM68	3.37735	2010.23	595.209		A_24_P245298	TNFSF12	-3.14063	4.99005	15.6719
A_24_P14932	WDR52	4.77567	36.3241	7.60608		A_23_P143143	ID2	-3.79556	1799.99	6831.98		A_23_P306223	ARX	3.37597	97.2709	28.8127		A_24_P941322	QKI	-3.13612	26.2328	82.2692
A_32_P188860	IL17RD	4.7631	1901.44	399.203		A_23_P106405	NDN	-3.78944	101.494	384.607		A_19_P00318545	A_19_P00318545	3.37238	211.756	62.7914		A_23_P132915	FAM114A1	-3.13512	11.5904	36.3372
A_24_P339429	KCNJ12	4.75826	1657.42	348.325		A_23_P131375	PQLC3	-3.78336	195.17	738.397		A_33_P3212037	RNGTT	3.37028	46.0992	13.6782		A_33_P3253902	A_33_P3253902	-3.13445	4.62301	14.4906
A_33_P3356031	ENST00000367538	4.75629	48.1925	10.1324		A_23_P137896	OXCT2	-3.76983	5.30826	20.0112		A_19_P00322306	A_19_P00322306	3.36151	173.571	51.635		A_32_P169735	TTC8	-3.13227	1888.05	5913.88
A_32_P85106	C6orf118	4.72364	802.164	169.819		A_33_P3260026	AIF1L	-3.76594	65.0117	244.83		A_32_P8813	LOC283663	3.34935	304.187	90.8197		A_24_P226508	HS3ST5	-3.1127	435.048	1354.17
A_32_P524014	UTRN	4.71222	113.646	24.1172		A_23_P154566	TOX2	-3.76393	623.799	2347.93		A_23_P108673	FAM176A	3.34729	27.1712	8.1174		A_33_P3281606	KCNT1	-3.11061	1222.22	3801.84
A_19_P00324260	A_19_P00324260	4.70574	80.4208	17.0899		A_23_P48217	APOLD1	-3.74542	73.6278	275.767		A_19_P00326781	A_19_P00326781	3.34568	168.23	50.2828		A_32_P46981	HSBP1L1	-3.10759	21.8189	67.8042
A_33_P3280502	A_33_P3280502	4.70208	775.302	164.885		A_33_P3363355	ICAM4	-3.73461	9.32495	34.825		A_33_P3710442	FLJ11710	3.34264	1033.4	309.158		A_23_P333498	EEPD1	-3.10361	203.337	631.077
A_33_P3270228	ENST00000376497	4.69128	71.757	15.2958		A_23_P502464	NOS2	-3.73447	8.997	33.599		A_23_P377411	LOC100133130	3.34098	49.1519	14.7118		A_23_P349398	ZAR1	-3.09706	12.819	39.7012
A_19_P00808035	A_19_P00808035	4.68476	37.1549	7.93101		A_23_P119916	WNT6	-3.71608	26.8116	99.6342		A_24_P275073	ADAMTS14	3.33337	80.7519	24.2253		A_23_P6535	KLHDC7B	-3.0889	4.84156	14.9551
A_24_P608302	LOC388796	4.67329	160.965	34.4437		A_33_P3356361	LOC100131089	-3.71381	21.1347	78.4901		A_19_P00322422	A_19_P00322422	3.32809	3982.53	1196.64		A_24_P63380	BMPR1B	-3.07804	32.898	101.261
A_33_P3298440	hCG_1986447	4.67225	68.8276	14.7311		A_23_P332326	ARHGEF19	-3.71027	490.269	1819.03		A_32_P109036	ZNF493	3.32631	60.817	18.2836		A_23_P35617	PLCE1	-3.07597	147.816	454.679
A_33_P3289025	FAM176A	4.67029	19.2456	4.12085		A_33_P3367860	CHRM1	-3.70877	97.9116	363.131		A_23_P212126	COLQ	3.32169	73.2992	22.0669		A_23_P98974	LGR5	-3.0732	43.684	134.249
A_33_P3237729	PDLIM4	4.66392	320.494	68.7176		A_24_P211849	TBX20	-3.70502	33.2215	123.086		A_24_P366777	ENST00000344859	3.31276	146.858	44.3309		A_33_P3241884	Sdc3	-3.06928	27.938	85.7495
A_23_P31921	ASS1	4.66351	12832.7	2751.72		A_19_P00800166	A_19_P00800166	-3.7033	140.65	520.87		A_33_P3410279	DOCK9	3.31203	129.651	39.1454		A_23_P254688	TMEM108	-3.06066	1133.76	3470.06
A_19_P00803042	A_19_P00803042	4.64411	506.821	109.132		A_23_P34144	MAGEH1	-3.70271	328.707	1217.11		A_32_P202182	SPDYE8P	3.31183	21.0485	6.35553		A_24_P234768	HTR4	-3.05687	164.981	504.324
A_19_P00321270	A_19_P00321270	4.63934	44.1972	9.52661		A_24_P260639	HIST1H1D	-3.69625	2485.01	9185.2		A_33_P3291541	TMCO4	3.31142	16.0707	4.85312		A_24_P941643	PLCB1	-3.03343	114.532	347.425
A_33_P3408237	THC2560329	4.62725	101.653	21.9684		A_23_P210482	ADA	-3.69244	513.877	1897.46		A_19_P00805072	A_19_P00805072	3.30825	115.982	35.0584		A_24_P931443	GPR68	-3.02797	1597.57	4837.39
A_23_P18055	C3orf51	4.61388	163.403	35.4155		A_23_P161659	SYT13	-3.68055	6.46686	23.8016		A_19_P00325352	A_19_P00325352	3.30703	843.724	255.13		A_24_P244356	NLRX1	-3.02496	57.2464	173.168
A_19_P00319811	A_19_P00319811	4.60419	969.331	210.533		A_23_P17345	MAFB	-3.65982	210.727	771.222		A_19_P00318666	A_19_P00318666	3.3027	11.7556	3.55938		A_23_P53193	SYTL2	-3.01536	5.28334	15.9311
A_24_P915692	PHLDA1	4.601	761.329	165.47		A_23_P154962	RIMBP3	-3.6596	226.771	829.891		A_23_P398566	NR4A3	3.30127	580.981	175.987		A_24_P915806	HNMT	-3.00968	3.90397	11.7497
A_33_P3249534	Nefm	4.59794	17422.2	3789.14		A_32_P198810	LOH12CR2	-3.65924	41.1262	150.491		A_19_P00320703	A_19_P00320703	3.30104	175.436	53.1457		A_19_P00317925	A_19_P00317925	-3.00006	43.585	130.758
A_33_P3263217	LRRC4	4.59182	417.28	90.8747		A_23_P105307	DGKA	-3.65537	26.648	97.4084		A_33_P3396831	ENST00000368256	3.30017	56.5675	17.1408		A_24_P269779	CHST3	-2.99542	146.693	439.407
A_19_P00806298	A_19_P00806298	4.57701	18.4659	4.0345		A_23_P251151	NELL1	-3.65473	210.871	770.677		A_19_P00806298	A_19_P00806298	3.29907	56.525	17.1336		A_23_P300740	NPB	-2.99175	28.971	86.6738
A_23_P209320	PER2	4.57074	627.352	137.254		A_24_P835500	ITPRIPL2	-3.65399	14.1193	51.5917		A_33_P3308749	LAMA4	3.29641	338.76	102.767		A_23_P52727	NAV2	-2.98521	675.807	2017.42
A_19_P00809148	A_19_P00809148	4.56718	41.512	9.0892		A_23_P67569	LPPR3	-3.64981	839.496	3064		A_33_P3243399	SLMAP	3.2937	216.957	65.8702		A_23_P9402	CNTFR	-2.98504	480.256	1433.58
A_23_P55356	VMO1	4.56651	187.997	41.1687		A_23_P55518	SMAD7	-3.64599	102.903	375.182		A_33_P3210099	ALPK3	3.29301	14.11	4.28483		A_23_P74887	SDC3	-2.98465	126.944	378.884
A_23_P80008	MYLK2	4.56482	850.269	186.266		A_23_P376591	CLYBL	-3.64383	5.17652	18.8623		A_33_P3400763	PLIN4	3.28374	59.1367	18.0089		A_23_P2543	CUX2	-2.96425	413.299	1225.12
A_33_P3391603	LAMA4	4.55851	121.306	26.6108		A_23_P85140	TCEAL2	-3.64121	40.6941	148.176		A_33_P3290729	POU3F2	3.28169	1127.88	343.69		A_23_P253446	GAP43	-2.96023	714.62	2115.44
A_23_P43095	ZFHX4	4.53574	1354.17	298.556		A_33_P3246505	ENST00000375322	-3.63206	16.7407	60.8032		A_19_P00317520	A_19_P00317520	3.27746	75.642	23.0795		A_32_P153071	VIPR2	-2.95383	14.4067	42.5549
A_19_P00319393	A_19_P00319393	4.52312	718.148	158.773		A_24_P22050	RAB20	-3.61901	23.3044	84.3387		A_19_P00320455	A_19_P00320455	3.2747	113.971	34.8036		A_23_P212617	TFRC	-2.94696	2955.73	8710.41
A_33_P3306452	CBWD5	4.52298	68.5329	15.1522		A_24_P3415	PPP2R2C	-3.60258	4.22942	15.2368		A_19_P00323252	A_19_P00323252	3.27429	13.9885	4.27222		A_24_P331704	KRT80	-2.94563	16.1065	47.4439
A_23_P45871	IFI44L	4.51019	199.841	44.3087		A_33_P3308332	PLEKHB1	-3.60171	198.75	715.841		A_33_P3356371	LOC100133089	3.27327	82.7714	25.287		A_33_P3672482	USP28	-2.94041	12.1031	35.5882
A_33_P3372104	A_33_P3372104	4.50902	55.9531	12.4091		A_24_P226278	PHF15	-3.58985	78.7901	282.845		A_23_P134085	CNKSR3	3.27124	3056.57	934.377		A_23_P149064	PTPRU	-2.91584	80.0335	233.364
A_33_P3626301	DPY19L2P3	4.49858	39.9977	8.89119		A_33_P3305203	LOC283588	-3.58858	27.3784	98.2497		A_33_P3209541	KIAA1875	3.26873	56.4685	17.2754		A_33_P3279969	Plxna4	-2.91403	5.14588	14.9952
A_32_P231493	LOC100129122	4.47803	153.096	34.1882		A_33_P3213792	KCNK4	-3.58754	4.52582	16.2366		A_23_P56978	PTK6	3.26608	12.6837	3.88346		A_23_P60259	TMEM38B	-2.90194	549.164	1593.64
A_23_P210763	JAG1	4.46534	327.505	73.3438		A_33_P3317580	GFRA2	-3.58232	13878.8	49718.1		A_23_P321511	MARCH3	3.26414	110.833	33.9548		A_24_P187799	C7orf58	-2.8995	15.9091	46.1283
A_19_P00317541	A_19_P00317541	4.41968	230.984	52.2626		A_23_P302787	LOC375295	-3.57488	312.828	1118.32		A_33_P3464855	DKFZP586B0319	3.26149	78.3407	24.0199		A_24_P943781	C7orf58	-2.89204	6.89778	19.9487
A_33_P3363537	THC2725851	4.41899	302.981	68.5633		A_23_P88678	C15orf27	-3.57306	7.07713	25.287		A_24_P406754	LOXL4	3.2499	208.691	64.2144		A_33_P3401701	EDNRA	-2.88797	11.3739	32.8475
A_19_P00808658	A_19_P00808658	4.41777	118.325	26.784		A_33_P3365437	LHX9	-3.571	25.9348	92.613		A_19_P00319266	A_19_P00319266	3.24083	70.9893	21.9047		A_33_P3285195	BG199549	-2.88541	28.1063	81.0982
A_23_P146325	DDEF1IT1	4.39462	180.522	41.0778		A_33_P3220929	JOSD2	-3.56753	11.0822	39.5361		A_24_P195669	ENST00000325720	3.23933	186.902	57.6977		A_33_P3243600	LOC100130951	-2.88024	4.15209	11.959
A_19_P00801140	A_19_P00801140	4.38183	152.803	34.8721		A_32_P69368	ID2	-3.56479	651.631	2322.92		A_23_P68807	BC021857	3.23046	215.307	66.649		A_33_P3420013	LOC100133263	-2.87527	9.17475	26.3799
A_24_P766716	CMKLR1	4.36636	114.699	26.2687		A_33_P3253723	AQP1	-3.56392	107.789	384.153		A_19_P00331747	A_19_P00331747	3.22988	491.48	152.167		A_23_P146456	CTSL2	-2.86015	1693.1	4842.53
A_23_P88404	TGFB3	4.35286	703.301	161.572		A_33_P3404316	LOC399959	-3.56065	54.7089	194.799		A_33_P3223990	TPM3	3.22242	56.2197	17.4464		A_33_P3379091	SYNGR1	-2.85301	32.6842	93.2484
A_33_P3395738	BCAR1	4.34655	326.072	75.0185		A_23_P59738	MYL7	-3.55712	7.22449	25.6984		A_33_P3321781	FLJ44342	3.22132	3229.21	1002.45		A_33_P3304511	SULT1C4	-2.83461	31.5104	89.3198
A_19_P00329877	A_19_P00329877	4.34168	149.419	34.415		A_33_P3353295	PHOX2A	-3.5547	41.5458	147.683		A_23_P417891	ARHGEF7	3.21784	933.678	290.157		A_19_P00812873	A_19_P00812873	-2.83185	9.99899	28.3156
A_19_P00321249	A_19_P00321249	4.33638	641.955	148.039		A_23_P162037	ARNTL	-3.55256	98.8764	351.265		A_19_P00317541	A_19_P00317541	3.21755	74.9013	23.279		A_23_P64611	P2RY6	-2.82772	59.3317	167.773
A_19_P00319595	A_19_P00319595	4.32411	166.592	38.5262		A_19_P00803499	A_19_P00803499	-3.54153	117.142	414.862		A_23_P118042	LRRC36	3.21753	268.139	83.3369		A_23_P56734	HNMT	-2.8258	6.0102	16.9836
A_19_P00800396	A_19_P00800396	4.32027	401.363	92.9024		A_33_P3257866	PYY2	-3.53264	13.9625	49.3246		A_19_P00321512	A_19_P00321512	3.21465	89.4934	27.8393		A_23_P89601	KRT32	-2.82521	32.8677	92.8582
A_23_P337270	ENST00000383770	4.31143	26.1887	6.07426		A_24_P322709	SNTA1	-3.53104	158	557.905		A_24_P109417	C1orf187	3.21275	24.5778	7.65007		A_19_P00806771	A_19_P00806771	-2.82333	10.9395	30.8857
A_19_P00802221	A_19_P00802221	4.3079	708.518	164.469		A_23_P127460	SIPA1	-3.53054	248.711	878.085		A_32_P163739	KIAA1257	3.20963	194.188	60.5016		A_33_P3276713	HGF	-2.81799	122.798	346.045
A_33_P3373119	A_33_P3373119	4.30132	94.8406	22.0492		A_24_P139665	HPCAL4	-3.52988	6.6753	23.563		A_19_P00325158	A_19_P00325158	3.20806	117.328	36.573		A_33_P3345816	GPER	-2.80998	199.73	561.236
A_23_P76914	SIX1	4.2899	4049.38	943.933		A_24_P417189	DUSP9	-3.51948	95.379	335.684		A_32_P104478	FGD6	3.20736	1026.74	320.119		A_23_P130753	DBP	-2.80979	223.495	627.975
A_33_P3217500	DW451783	4.26535	82.8131	19.4153		A_23_P306215	FAM84A	-3.51821	174.303	613.234		A_33_P3366667	Eya1	3.19943	720.362	225.153		A_33_P3390187	NHLRC4	-2.80812	25.75	72.3089
A_19_P00809064	A_19_P00809064	4.25623	127.016	29.8424		A_33_P3257538	AGPHD1	-3.50914	31.5923	110.862		A_23_P383009	IGFBP5	3.19111	319.65	100.169		A_24_P115990	AMHR2	-2.8056	10.2348	28.7149
A_33_P3226955	ENST00000455749	4.24923	155.657	36.6317		A_33_P3246418	MDFI	-3.49296	442.488	1545.59		A_33_P3345743	C1orf152	3.19055	414.238	129.833		A_33_P3249072	ENST00000370642	-2.80195	16.0346	44.9281
A_33_P3235147	dlx2b	4.24347	2345.84	552.813		A_33_P3374165	AX746723	-3.48261	50.705	176.586		A_33_P3365087	PRR20B	3.18783	105.017	32.9432		A_24_P130363	C18orf1	-2.80018	3.84023	10.7533
A_23_P207507	ABCC3	4.23647	195.383	46.1194		A_33_P3214466	MESP1	-3.47167	32.795	113.853		A_24_P365180	DSEL	3.18567	61.5478	19.3202		A_23_P19369	LRRC16A	-2.792	49.7445	138.887
A_32_P88349	LOC730256	4.23577	98.8967	23.348		A_33_P3264875	GRK6	-3.46536	464.982	1611.33		A_19_P00809614	A_19_P00809614	3.1815	204.221	64.1902		A_23_P24389	CCDC88B	-2.79041	12.0519	33.6296
A_33_P3715909	LOC648556	4.23431	160.775	37.9696		A_23_P79108	ATP8B3	-3.45066	20.8144	71.8234		A_33_P3254013	ENST00000382997	3.17828	114.673	36.0802		A_23_P359277	ELOVL7	-2.7867	85.1074	237.169
A_33_P3372426	Adamts5	4.23324	284.967	67.3164		A_33_P3412900	CBLN3	-3.45043	20.4033	70.4001		A_19_P00317582	A_19_P00317582	3.17483	269.685	84.9448		A_23_P125233	CNN1	-2.78379	101.873	283.592
A_19_P00808204	A_19_P00808204	4.2325	15.7928	3.73133		A_23_P167812	RBM24	-3.45003	187.469	646.774		A_33_P3313660	BRD7P3	3.17326	84.7581	26.7101		A_23_P52914	OR4C15	-2.78057	6.88983	19.1577
A_33_P3275255	LOC100132966	4.22614	1059.05	250.594		A_23_P102462	FBLN7	-3.44662	25.4237	87.6259		A_24_P912372	KIAA0754	3.17113	33.3803	10.5263		A_23_P139786	OASL	-2.7787	4.07331	11.3185
A_23_P30254	PLK2	4.22313	812.92	192.492		A_33_P3329023	FAM69A	-3.44211	20.7292	71.3521		A_19_P00802176	A_19_P00802176	3.16791	41.4725	13.0914		A_33_P3401428	TMEM38B	-2.77812	151.94	422.108
A_19_P00327303	A_19_P00327303	4.19975	69.0589	16.4436		A_23_P434919	RAB42	-3.43953	170.579	586.712		A_32_P216872	LOC729602	3.16411	1708.59	539.99		A_24_P156113	EHD2	-2.77811	62.464	173.532
A_33_P3420486	AK025118	4.19597	67.85	16.1703		A_23_P83134	GAS1	-3.43209	38.9855	133.802		A_19_P00803855	A_19_P00803855	3.16266	639.214	202.113		A_23_P74359	CSRP1	-2.77189	9.19749	25.4944
A_33_P3308744	LAMA4	4.19217	15.5566	3.71088		A_32_P88120	YPEL1	-3.42079	268.928	919.946		A_33_P3275070	AX746903	3.15665	31.0819	9.84648		A_23_P70398	VEGFA	-2.7693	302.092	836.586
A_32_P198990	LOC100131929	4.19166	51.1354	12.1993		A_23_P70480	HIST1H4L	-3.4197	20811.2	71168.1		A_24_P235783	SF1	3.15482	357.474	113.31		A_33_P3223592	APOE	-2.76112	2146.01	5925.37
A_33_P3221859	SHOX2	4.18955	950.23	226.81		A_23_P301984	C8orf48	-3.41696	154.491	527.888		A_24_P822692	LOC643669	3.15357	146.762	46.5383		A_24_P60441	EVC	-2.76002	10.8397	29.9179
A_23_P87545	IFITM3	4.1851	1311.35	313.338		A_23_P52610	DDB2	-3.41328	925.817	3160.07		A_33_P3235043	TRIM67	3.15353	71.4585	22.6599		A_33_P3369760	GLIPR2	-2.75538	60.0671	165.508
A_19_P00323369	A_19_P00323369	4.16848	718.357	172.331		A_23_P251075	MAMLD1	-3.41319	4.29568	14.6619		A_23_P393401	PDXDC2	3.14882	1429.87	454.097		A_33_P3248137	OLFML2A	-2.74988	14.7771	40.6352
A_33_P3294951	TAS2R30	4.1632	173.532	41.6823		A_19_P00322479	A_19_P00322479	-3.41091	23.9091	81.5518		A_19_P00810174	A_19_P00810174	3.14602	191.372	60.8298		A_32_P132317	GPR155	-2.74716	193.649	531.987
A_33_P3240078	A_33_P3240078	4.16226	3982.53	956.818		A_23_P14774	CTSH	-3.40959	475.046	1619.71		A_19_P00324038	A_19_P00324038	3.14418	351.87	111.911		A_24_P22050	RAB20	-2.74037	4.00752	10.9821
A_19_P00316398	A_19_P00316398	4.16003	2451.94	589.405		A_32_P515431	LOC647500	-3.4092	46.8223	159.626		A_32_P384562	CROCCL2	3.14354	35.6182	11.3306		A_33_P3260669	STK3	-2.73263	280.246	765.808
A_33_P3214491	PDE4DIP	4.15166	23.539	5.66978		A_23_P399255	RNF182	-3.40773	2549.12	8686.71		A_24_P63522	HMGCS1	3.14301	2598.19	826.656		A_33_P3380493	SH3BGRL3	-2.72958	6.19691	16.9149
A_33_P3392192	ENST00000423322	4.14874	1910.2	460.428		A_24_P152649	LOC644189	-3.40193	20.2685	68.952		A_23_P146325	DDEF1IT1	3.13717	171.216	54.5765		A_23_P10591	METRNL	-2.7277	322.728	880.305
A_33_P3246258	ENST00000400449	4.13838	73.9071	17.8589		A_23_P11843	LRRN2	-3.4019	390.393	1328.08		A_19_P00322749	A_19_P00322749	3.13056	95.4182	30.4796		A_32_P68050	NEK1	-2.72737	249.469	680.395
A_33_P3308749	LAMA4	4.13793	15.1622	3.66421		A_33_P3296862	C16orf89	-3.39424	29.2225	99.1881		A_33_P3299766	ENST00000369246	3.1288	103.675	33.1358		A_33_P3292660	GRIA3	-2.72642	8.39924	22.8998
A_33_P3231447	Itga6	4.13049	69.9439	16.9336		A_23_P214487	HIST1H4C	-3.39222	58968.3	200034		A_32_P198990	LOC100131929	3.12778	45.283	14.4777		A_24_P122337	SYTL4	-2.72628	690.616	1882.81
A_33_P3319134	unknown	4.1296	478.209	115.8		A_23_P411851	C14orf49	-3.38667	4.48269	15.1814		A_19_P00320823	A_19_P00320823	3.12584	59.5557	19.0527		A_23_P216023	ANGPT1	-2.72468	5.19875	14.165
A_19_P00317023	A_19_P00317023	4.12777	562.523	136.278		A_33_P3262789	Reep6	-3.38454	671.851	2273.91		A_33_P3329898	LOC645106	3.12379	150.689	48.2391		A_19_P00327562	A_19_P00327562	-2.71951	6.21008	16.8884
A_23_P350895	ENST00000317419	4.12629	61.9601	15.0159		A_23_P167030	PTH1R	-3.37316	15.2673	51.4992		A_33_P3299781	ENST00000380201	3.12302	523.499	167.626		A_23_P409449	TAL2	-2.71713	312.336	848.66
A_19_P00329261	A_19_P00329261	4.11014	291.398	70.8975		A_23_P120227	LBH	-3.37218	134.555	453.744		A_33_P3305521	ZNF507	3.11702	82.0721	26.3303		A_23_P111311	AKAP12	-2.7126	41.432	112.388
A_33_P3241756	IKBKB	4.09207	40.4042	9.87379		A_24_P220485	OLFML2A	-3.36202	4.03267	13.5579		A_23_P157926	LINGO2	3.11518	20.6064	6.61481		A_33_P3373991	CN283607	-2.70136	9.70902	26.2276
A_33_P3313660	BRD7P3	4.08956	134.589	32.9104		A_32_P89730	LOH12CR2	-3.3582	65.8998	221.305		A_33_P3567967	FLJ11292	3.10698	8440.48	2716.62		A_33_P3251582	LRRC16A	-2.69516	20.7442	55.9089
A_19_P00316552	A_19_P00316552	4.08561	173.091	42.3659		A_23_P7325	BST1	-3.34165	11.03	36.8585		A_23_P371076	KLF12	3.10199	77.2106	24.8907		A_19_P00319888	A_19_P00319888	-2.68504	35.1289	94.3224
A_23_P155463	LRRC2	4.08462	110.331	27.0113		A_23_P2814	SMAD9	-3.33706	1122.19	3744.81		A_33_P3347452	RPS6KA2	3.10187	1294.59	417.358		A_23_P205031	COL4A2	-2.68329	69.5797	186.703
A_19_P00805069	A_19_P00805069	4.08224	214.422	52.5256		A_33_P3285965	Neurod1	-3.33649	236.759	789.946		A_33_P3219527	RTKN2	3.09993	18.7128	6.03653		A_32_P61684	PAG1	-2.67778	47.5879	127.43
A_19_P00321758	A_19_P00321758	4.07466	307.069	75.3605		A_24_P334130	FN1	-3.33441	82.055	273.606		A_24_P160413	MTMR9L	3.09864	411.634	132.843		A_33_P3254096	PI15	-2.67748	270.741	724.904
A_33_P3305243	ENST00000373903	4.07216	25.0785	6.15852		A_23_P202071	CUGBP2	-3.33054	9.72843	32.4009		A_23_P2942	NPAS3	3.09721	40.3812	13.0379		A_33_P3365134	PPP1R13B	-2.67567	1134.01	3034.23
A_19_P00316494	A_19_P00316494	4.06625	51.7919	12.737		A_23_P57709	PCOLCE2	-3.33001	23.6804	78.8559		A_33_P3293869	ENST00000369086	3.09219	105.516	34.1235		A_24_P940115	DLC1	-2.67265	5.2692	14.0827
A_33_P3318642	ENST00000331346	4.06109	83.268	20.5038		A_33_P3318763	LOC100128994	-3.32857	1096.47	3649.69		A_23_P38328	DBF4B	3.08991	343.69	111.23		A_23_P121527	KLHL5	-2.67221	333.326	890.719
A_33_P3379061	C9orf47	4.05275	16.7183	4.12517		A_23_P120243	HOXD1	-3.32219	14.5378	48.2975		A_23_P110569	TRIM36	3.08882	172.45	55.8304		A_24_P80500	BDH2	-2.66922	11.0945	29.6137
A_33_P3300867	LOC644196	4.04358	96.3948	23.839		A_33_P3395008	ACOXL	-3.32148	18.3697	61.0147		A_19_P00316599	A_19_P00316599	3.08599	742.435	240.583		A_33_P3233560	ENST00000368774	-2.66353	14.8435	39.5361
A_19_P00328103	A_19_P00328103	4.03806	61.1006	15.1312		A_23_P16834	FNDC4	-3.31828	16.4399	54.5524		A_19_P00315601	A_19_P00315601	3.07463	1397.71	454.595		A_24_P75158	PTAR1	-2.65797	3019.86	8026.7
A_23_P52121	PDZK1	4.03674	239.956	59.4431		A_19_P00318718	A_19_P00318718	-3.31495	8.52769	28.2689		A_19_P00808204	A_19_P00808204	3.07247	12.2287	3.98007		A_24_P178963	ENST00000308076	-2.65474	22.4296	59.5448
A_33_P3245188	BC047615	4.00391	28.6791	7.16278		A_32_P169735	TTC8	-3.30949	1352.41	4475.79		A_19_P00805642	A_19_P00805642	3.06846	119.418	38.9179		A_32_P494790	LOC646548	-2.65179	15.3272	40.6444
A_19_P00329589	A_19_P00329589	4.00014	105.605	26.4004		A_23_P388124	ABCD2	-3.30697	10.0476	33.2273		A_33_P3293336	GFRA1	3.06523	389.252	126.99		A_23_P52207	BAMBI	-2.6467	2074.49	5490.57
A_19_P00332451	A_19_P00332451	3.98403	344.818	86.55		A_23_P5370	RPRM	-3.29028	212.919	700.564		A_33_P3282390	GRM4	3.06336	167.593	54.7089		A_23_P316612	GLIS1	-2.64322	88.9716	235.171
A_23_P112016	DLC1	3.98106	274.975	69.0708		A_33_P3297244	GAS2L2	-3.26872	4.12196	13.4735		A_23_P67299	DOCK6	3.06082	504.118	164.701		A_33_P3383233	Ndrg2	-2.63953	837.203	2209.83
A_33_P3503937	ENST00000414375	3.98025	882.215	221.648		A_33_P3230219	TMEM54	-3.25501	484.738	1577.83		A_33_P3236868	MT1X	3.05487	48.9492	16.0233		A_32_P152437	AKAP12	-2.63464	387.315	1020.44
A_19_P00316801	A_19_P00316801	3.97498	229.392	57.709		A_33_P3364268	LBH	-3.25321	49.4399	160.838		A_23_P23966	ZNF488	3.05349	602.719	197.387		A_23_P83818	COL5A1	-2.63233	10.294	27.0972
A_33_P3228325	SP100	3.9681	114.844	28.9417		A_33_P3406962	FJ169610	-3.23844	4.26278	13.8048		A_33_P3252414	TH	3.04474	13483.8	4428.54		A_23_P128574	ENOX1	-2.62658	480.367	1261.72
A_19_P00812662	A_19_P00812662	3.96396	92.8582	23.4256		A_19_P00319843	A_19_P00319843	-3.23759	1857.49	6013.79		A_33_P3239112	Ptch1	3.0431	51.7158	16.9945		A_33_P3215768	GALNT6	-2.62456	1147.08	3010.58
A_19_P00324378	A_19_P00324378	3.95629	16.1778	4.08912		A_23_P202881	FEZ1	-3.23459	187.379	606.096		A_19_P00811847	A_19_P00811847	3.04068	145.349	47.8016		A_23_P8640	GPER	-2.6197	469.333	1229.51
A_33_P3265479	ZFAT	3.9514	46.6509	11.8062		A_19_P00315647	A_19_P00315647	-3.23225	22.9981	74.3358		A_24_P376391	PLXND1	3.03931	1485.01	488.602		A_23_P31376	LRRN3	-2.61789	1747.84	4575.66
A_32_P62863	SCHIP1	3.94565	25811.7	6541.81		A_33_P3650491	LOC100288428	-3.22909	14.0592	45.3983		A_19_P00315603	A_19_P00315603	3.03706	1103.36	363.299		A_23_P35066	SNX7	-2.61387	2024.18	5290.92
A_19_P00316440	A_19_P00316440	3.93775	524.319	133.152		A_23_P142878	ATOH8	-3.22458	13.9353	44.9356		A_23_P17663	MX1	3.0339	30.277	9.97955		A_33_P3221408	NTNG1	-2.61236	15.7429	41.1262
A_19_P00320525	A_19_P00320525	3.92914	24.6788	6.28096		A_23_P314805	TMEM56	-3.22353	41.7984	134.738		A_23_P122924	INHBA	3.03338	18.4298	6.07566		A_23_P364613	DHDPSL	-2.61043	13.3461	34.8389
A_19_P00331662	A_19_P00331662	3.92272	296.13	75.4912		A_32_P118250	C14orf167	-3.22287	24.0018	77.3547		A_19_P00802277	A_19_P00802277	3.03182	90.8891	29.9784		A_23_P127565	LAYN	-2.6058	49.9333	130.116
A_33_P3270084	THC2524986	3.92	156.859	40.0151		A_23_P129005	NYNRIN	-3.21643	162.215	521.753		A_33_P3280502	A_33_P3280502	3.02983	639.502	211.069		A_23_P124514	DLG2	-2.60527	89.1624	232.292
A_23_P125643	ASB9	3.91527	470.196	120.093		A_33_P3265872	LOC100128994	-3.20335	1773.74	5681.9		A_19_P00809740	A_19_P00809740	3.02943	136.317	44.9975		A_33_P3244194	PTPLB	-2.60305	22.203	57.7954
A_33_P3308481	HYMAI	3.91353	40.5812	10.3695		A_23_P126613	AQP10	-3.19703	22.283	71.2394		A_33_P3285540	CLDN5	3.02857	533.898	176.287		A_33_P3209915	PTAR1	-2.60211	124.755	324.625
A_23_P112289	TMOD1	3.90827	1305.89	334.134		A_23_P218675	WFDC2	-3.19371	53.4431	170.682		A_23_P116642	SLC26A10	3.02767	951.373	314.226		A_23_P15357	LGALS3BP	-2.60137	697.377	1814.13
A_23_P47304	CASP5	3.90334	24.4334	6.25961		A_24_P406754	LOXL4	-3.19183	31.965	102.027		A_19_P00315524	A_19_P00315524	3.02702	7663.18	2531.6		A_23_P203920	SSPN	-2.59277	122.697	318.127
A_33_P3327697	LOC145474	3.89862	264.924	67.9531		A_23_P108294	PPAP2C	-3.19042	208.148	664.08		A_33_P3302676	ENST00000376522	3.02633	120.935	39.9609		A_32_P110390	TMEM171	-2.59116	5.72144	14.8252
A_33_P3375451	NYNRIN	3.89625	192.218	49.3341		A_33_P3334220	ACACB	-3.18599	53.3878	170.093		A_33_P3339011	GOLGA2B	3.02193	147.625	48.8511		A_24_P234415	STAC	-2.58799	366.486	948.463
A_19_P00804310	A_19_P00804310	3.88915	72.1808	18.5595		A_33_P3323842	BDNFOS	-3.18546	31.7806	101.236		A_33_P3839897	RNU4ATAC	3.02148	65.9608	21.8306		A_33_P3246026	DEFB131	-2.58136	4.65849	12.0253
A_19_P00802176	A_19_P00802176	3.86651	76.4561	19.7739		A_24_P88266	PROX1	-3.18535	55.1942	175.813		A_19_P00316440	A_19_P00316440	3.02131	911.582	301.718		A_19_P00813593	A_19_P00813593	-2.57974	1579.14	4073.77
A_23_P7791	OGFRL1	3.86196	609.641	157.858		A_33_P3266730	SYTL4	-3.18355	30.2647	96.3491		A_19_P00332451	A_19_P00332451	3.01919	222.803	73.7957		A_33_P3414907	NPL	-2.57965	12.3602	31.8849
A_23_P395954	ENST00000394848	3.85405	54.1846	14.0592		A_23_P169039	SNAI2	-3.17322	18.7376	59.4586		A_33_P3215113	LDOC1	3.01808	17576.9	5823.85		A_32_P148538	LPPR4	-2.57778	271.617	700.168
A_33_P3281358	THC2574518	3.8515	259.612	67.4055		A_24_P85775	C1orf38	-3.16818	40.2218	127.43		A_24_P312325	AJ312027	3.01735	403.727	133.802		A_23_P376449	LOC642413	-2.57726	201.54	519.421
A_19_P00806707	A_19_P00806707	3.84611	20.2407	5.26265		A_33_P3291176	VMAC	-3.16379	23.9506	75.7749		A_23_P350895	ENST00000317419	3.01615	37.6124	12.4704		A_33_P3360728	BLVRB	-2.57604	60.2717	155.263
A_19_P00808961	A_19_P00808961	3.84454	61.2236	15.9248		A_23_P24903	P2RY2	-3.15661	4.33856	13.6951		A_23_P166929	SERPINI1	3.00895	11.6003	3.85528		A_33_P3230558	EML5	-2.57308	101.494	261.154
A_19_P00807884	A_19_P00807884	3.83714	61.1988	15.9491		A_23_P372860	HIST1H2AC	-3.1546	68.9815	217.609		A_19_P00317591	A_19_P00317591	3.00811	439.732	146.182		A_33_P3232637	LOC729417	-2.571	14.0564	36.1391
A_33_P3276364	HSD17B7	3.83201	130.332	34.0115		A_23_P64121	C11orf41	-3.15343	225.373	710.698		A_24_P101704	ROR2	3.00664	37.4171	12.4448		A_24_P322353	PSTPIP2	-2.56702	11.499	29.5182
A_19_P00805106	A_19_P00805106	3.83051	92.4559	24.1367		A_19_P00322645	A_19_P00322645	-3.15241	26.8169	84.5379		A_33_P3209229	RAB26	3.00293	1532.62	510.375		A_19_P00804018	A_19_P00804018	-2.56492	6.33916	16.2594
A_19_P00321890	A_19_P00321890	3.82743	21.8306	5.70373		A_24_P880043	PCGF5	-3.1512	17.9885	56.6853		A_19_P00324368	A_19_P00324368	2.99951	44.2291	14.7455		A_23_P39465	BST2	-2.56487	6.12385	15.7069
A_19_P00323018	A_19_P00323018	3.82432	269.275	70.4111		A_23_P68059	PCGF1	-3.1466	633.802	1994.32		A_19_P00319518	A_19_P00319518	2.99831	39.4312	13.1511		A_23_P126075	KCNK1	-2.5604	115.005	294.457
A_19_P00321991	A_19_P00321991	3.82186	33.1999	8.68683		A_19_P00811540	A_19_P00811540	-3.14642	11.1918	35.2141		A_19_P00807100	A_19_P00807100	2.99784	531.002	177.128		A_23_P83298	PRRX2	-2.558	36.4991	93.3645
A_33_P3712008	DKFZp547J222	3.81878	43.7673	11.4611		A_33_P3351851	HIST1H4L	-3.14522	362.667	1140.67		A_23_P43337	FREM1	2.9857	33.5326	11.2311		A_33_P3417695	ODF3B	-2.55572	66.2246	169.251
A_33_P3315733	ENST00000380221	3.81641	361.616	94.753		A_23_P70547	HSPA1L	-3.1393	9.35565	29.3702		A_23_P206280	GPR56	2.97867	13933.9	4677.89		A_33_P3414912	NPL	-2.54773	22.1167	56.3474
A_33_P3376551	PTGFR	3.81599	1872.17	490.611		A_33_P3741678	LOC284926	-3.13904	22.3845	70.2658		A_19_P00803912	A_19_P00803912	2.96712	98.1926	33.0936		A_24_P687326	C9orf109	-2.54275	53.3068	135.546
A_33_P3359713	CK825926	3.81148	293.729	77.0642		A_33_P3339531	CHADL	-3.13852	145.761	457.474		A_23_P94571	ELAVL2	2.96463	784.181	264.512		A_33_P3370364	PRLHR	-2.53833	184.376	468.006
A_33_P3353027	A_33_P3353027	3.80268	50.4103	13.2565		A_24_P217834	HIST1H3D	-3.12667	10279.2	32139.5		A_19_P00319082	A_19_P00319082	2.96453	832.524	280.828		A_19_P00806397	A_19_P00806397	-2.53323	11.8639	30.054
A_19_P00317529	A_19_P00317529	3.80033	173.323	45.6073		A_23_P14515	ACOT4	-3.12547	20.3654	63.6517		A_33_P3357049	RPS15AP10	2.95137	45.98	15.5792		A_32_P14610	PDLIM5	-2.53322	1069.02	2708.06
A_24_P192727	ENST00000313664	3.79683	3402.85	896.235		A_23_P383986	CHST15	-3.12277	723.978	2260.82		A_23_P98786	MYO7A	2.9511	109.621	37.146		A_33_P3266730	SYTL4	-2.52696	65.454	165.4
A_33_P3294801	FLJ40672	3.79517	555.417	146.348		A_33_P3251332	HEATR5A	-3.11684	166.923	520.272		A_19_P00316601	A_19_P00316601	2.94992	294.396	99.7981		A_24_P12401	VEGFA	-2.52534	66.9641	169.107
A_19_P00801676	A_19_P00801676	3.79485	118.215	31.1514		A_33_P3209756	ENST00000338994	-3.11661	4.68289	14.5947		A_19_P00321068	A_19_P00321068	2.94914	3668.89	1244.05		A_33_P3228072	NPHP3	-2.52263	165.291	416.966
A_19_P00805446	A_19_P00805446	3.79348	130.116	34.3		A_24_P158314	GARNL3	-3.11028	75.1906	233.864		A_33_P3281363	ENST00000409677	2.93772	75.1616	25.585		A_23_P55477	ADORA2B	-2.52218	164.343	414.502
A_24_P237757	ENST00000382881	3.7831	614.317	162.384		A_23_P104073	S100A3	-3.10822	64.2408	199.674		A_33_P3343101	AK309941	2.93509	66.1798	22.5478		A_33_P3237135	MMP2	-2.51647	188.112	473.378
A_23_P99163	DRAM1	3.78078	196.304	51.9217		A_33_P3411848	CNFN	-3.10802	147.305	457.826		A_19_P00316105	A_19_P00316105	2.93508	278.171	94.7746		A_24_P684186	EMB	-2.51178	8.21478	20.6337
A_19_P00801969	A_19_P00801969	3.76931	37.9525	10.0688		A_24_P113264	FBXO27	-3.10667	7.57852	23.5439		A_23_P394043	KIAA1543	2.92608	151.746	51.8598		A_23_P87310	LMO1	-2.50754	2617.16	6562.63
A_19_P00319646	A_19_P00319646	3.76891	523.086	138.79		A_23_P90311	TICAM1	-3.10538	337.818	1049.05		A_33_P3712008	DKFZp547J222	2.92244	43.1647	14.7701		A_33_P3261173	Frat1	-2.49379	25.0943	62.5801
A_19_P00800555	A_19_P00800555	3.76777	2096.98	556.558		A_23_P79803	VSTM2L	-3.09871	53.9069	167.042		A_33_P3298980	A_33_P3298980	2.91661	71.9783	24.6788		A_24_P212811	ANKRD34A	-2.49306	35.891	89.4784
A_33_P3412317	CR997556	3.76529	49.3616	13.1096		A_24_P37409	DUSP2	-3.09386	16.6137	51.4005		A_24_P80204	MALL	2.91604	18.9516	6.49909		A_33_P3346669	PLCE1	-2.49224	90.9257	226.608
A_19_P00328742	A_19_P00328742	3.76222	96.8481	25.7422		A_24_P207139	PML	-3.09215	8.78202	27.1553		A_23_P128174	RAB3IP	2.91477	2423.96	831.61		A_32_P196142	LOC100130938	-2.49184	8.27338	20.616
A_33_P3308585	UNQ2963	3.75277	45.633	12.1598		A_23_P112548	HDHD3	-3.09078	38.6812	119.555		A_19_P00331618	A_19_P00331618	2.91213	193.837	66.5618		A_33_P3372293	ZNF81	-2.48893	18.3806	45.7479
A_33_P3217427	AX747219	3.74654	18.0825	4.82646		A_23_P141180	TOM1L2	-3.08691	565.316	1745.08		A_33_P3216763	Eya1	2.90563	206.839	71.1858		A_32_P166693	HEG1	-2.48613	486.384	1209.22
A_24_P256063	LOC442249	3.74595	38.2044	10.1989		A_23_P105963	AK7	-3.08472	17.9218	55.2839		A_33_P3393200	SRRM4	2.90396	4600.62	1584.26		A_33_P3256267	PTAR1	-2.48606	41.8068	103.934
A_33_P3384667	ENST00000389997	3.74421	30.4931	8.14407		A_23_P421306	SYT12	-3.08304	3.76191	11.5981		A_19_P00321553	A_19_P00321553	2.89943	86.1548	29.7144		A_33_P3356752	GPER	-2.4855	38.1895	94.9199
A_19_P00323815	A_19_P00323815	3.74391	136.384	36.4283		A_23_P170541	KCNH6	-3.0819	12.2069	37.6206		A_19_P00324897	A_19_P00324897	2.89702	98.965	34.1609		A_23_P302787	LOC375295	-2.48524	2481.11	6166.15
A_19_P00318131	A_19_P00318131	3.74183	114.293	30.5445		A_23_P205177	F10	-3.08015	48.784	150.262		A_33_P3291732	FAM125A	2.89322	10.0957	3.48945		A_23_P112482	AQP3	-2.48304	41.3172	102.592
A_19_P00329133	A_19_P00329133	3.73951	33.3355	8.91442		A_23_P79488	STON1-GTF2A1L	-3.07921	6.30769	19.4227		A_24_P71244	PIK3CD	2.89267	22.5238	7.78651		A_19_P00800166	A_19_P00800166	-2.47674	1364.03	3378.35
A_24_P254949	PGM5	3.7374	33.2457	8.89542		A_23_P133902	PSORS1C1	-3.07146	8.79215	27.0047		A_23_P310460	MDGA1	2.89181	1745.08	603.457		A_33_P3404749	Fmn1	-2.47666	43.8248	108.539
A_19_P00320454	A_19_P00320454	3.73253	81.9002	21.9423		A_33_P3388312	SKAP2	-3.07118	24.7818	76.1092		A_19_P00326256	A_19_P00326256	2.887	47.2283	16.359		A_33_P3254073	ENST00000403930	-2.47064	45.4722	112.346
A_33_P3286157	TNFRSF4	3.72891	626.184	167.927		A_23_P158880	STARD5	-3.07051	12.8582	39.4812		A_23_P360804	CPNE5	2.88684	1138.34	394.322		A_23_P218331	CYB561	-2.46961	4303.66	10628.4
A_33_P3223990	TPM3	3.7256	62.8169	16.8609		A_33_P3251073	TMEM52	-3.0674	183.315	562.3		A_33_P3284858	LOC729867	2.88617	16.8957	5.854		A_19_P00803169	A_19_P00803169	-2.46829	22.9981	56.7661
A_19_P00321990	A_19_P00321990	3.71123	918.375	247.458		A_23_P395374	HIST1H4D	-3.06727	3597.97	11035.9		A_33_P3655775	LOC284630	2.88079	12.3812	4.29783		A_19_P00318706	A_19_P00318706	-2.46774	56.1684	138.609
A_24_P79855	DKFZp566H0824	3.71097	90.0435	24.2641		A_24_P941167	APOL6	-3.05502	4.42476	13.5177		A_24_P15877	ENST00000413847	2.8785	26.1678	9.09078		A_33_P3254335	BEND4	-2.46761	874.13	2157.02
A_19_P00800725	A_19_P00800725	3.696	50.6074	13.6925		A_32_P140030	FOXN4	-3.05425	120.635	368.449		A_23_P122937	ELMO1	2.87797	60.4177	20.9932		A_33_P3599591	PAPPA	-2.46375	488.92	1204.57
A_33_P3314471	IMMT	3.68714	128.918	34.9643		A_23_P131089	KANK3	-3.04755	23.2981	71.0019		A_19_P00319393	A_19_P00319393	2.87784	1030.92	358.227		A_33_P3449815	ENST00000419115	-2.45988	872.401	2146.01
A_19_P00318431	A_19_P00318431	3.6827	475.574	129.137		A_23_P74359	CSRP1	-3.04658	35.1995	107.238		A_33_P3888485	BCO2	2.87483	11.4198	3.97233		A_33_P3251332	HEATR5A	-2.45546	78.4901	192.73
A_19_P00317342	A_19_P00317342	3.67662	28.2689	7.68883		A_23_P25150	HOXC9	-3.04227	13.824	42.0564		A_33_P3358898	SSC5D	2.86833	230.146	80.2369		A_24_P945113	ACVRL1	-2.45266	268.073	657.493
A_19_P00318133	A_19_P00318133	3.67163	68.7276	18.7186		A_23_P408996	MBOAT1	-3.04107	3.61328	10.9883		A_33_P3225983	LOC100133923	2.86599	1025.32	357.755		A_33_P3393821	C1R	-2.44606	53.3422	130.478
A_33_P3285430	ENST00000380998	3.67054	111.484	30.3726		A_24_P943393	AHNAK	-3.03971	1409.69	4285.05		A_19_P00320028	A_19_P00320028	2.86598	143.5	50.07		A_23_P351	EPB41	-2.44356	18.8253	46.0007
A_33_P3232493	AK130794	3.66259	62.6705	17.111		A_19_P00319407	A_19_P00319407	-3.0307	21.5647	65.356		A_23_P134854	CLDN23	2.8646	23.1533	8.08256		A_23_P214897	AKAP12	-2.44322	503.398	1229.91
A_33_P3357382	POGZ	3.65648	298.925	81.7519		A_23_P372308	RGMA	-3.02016	7.15202	21.6003		A_19_P00321067	A_19_P00321067	2.86403	3961.45	1383.17		A_33_P3273552	KRT83	-2.44181	23.5744	57.5642
A_33_P3277953	LOC100128811	3.64947	20.4273	5.59733		A_24_P655849	SMAD9	-3.01782	329.616	994.72		A_19_P00806297	A_19_P00806297	2.86215	23.6755	8.27194		A_23_P104073	S100A3	-2.43987	4.3093	10.5141
A_33_P3345743	C1orf152	3.64925	1097.42	300.723		A_23_P154037	AOX1	-3.01742	4.25498	12.8391		A_33_P3311083	PHLDB3	2.85449	23.3937	8.1954		A_23_P151297	TENC1	-2.43103	22.1745	53.9069
A_33_P3228305	ARHGAP26	3.64584	939.126	257.588		A_24_P65373	ITGA2B	-3.01738	28.1024	84.7954		A_19_P00810933	A_19_P00810933	2.85415	53.1067	18.6068		A_19_P00803499	A_19_P00803499	-2.4305	1126.93	2738.99
A_19_P00804777	A_19_P00804777	3.64529	834.503	228.927		A_23_P40108	COL9A3	-3.01588	387.162	1167.63		A_23_P139704	DUSP6	2.85146	5928.12	2078.98		A_23_P414913	GLIPR2	-2.42915	212.602	516.443
A_33_P3284345	NRG1	3.64515	873.204	239.553		A_32_P3476	RPRML	-3.01496	242.809	732.061		A_19_P00325394	A_19_P00325394	2.84932	147.969	51.9315		A_33_P3789382	LOC84989	-2.42539	217.505	527.533
A_19_P00322306	A_19_P00322306	3.6416	167.082	45.8816		A_24_P500422	LOC730101	-3.01112	106.819	321.646		A_24_P187119	ENST00000399576	2.84752	111.275	39.078		A_33_P3334843	ENST00000331659	-2.42078	11.6467	28.1942
A_23_P121637	PRSS12	3.63702	316.717	87.0815		A_23_P90273	CHST8	-3.00944	1151.1	3464.18		A_23_P68669	CHODL	2.84498	175.603	61.724		A_23_P146111	NIPAL2	-2.41489	8.32887	20.1133
A_24_P693321	LOC100190986	3.6348	790.448	217.466		A_33_P3285540	CLDN5	-3.00177	133.022	399.302		A_19_P00329313	A_19_P00329313	2.84252	63.0316	22.1745		A_23_P210608	ZNF217	-2.41266	237.38	572.718
A_23_P135257	PRSS3	3.62682	3863.69	1065.31		A_33_P3230189	SLITRK6	-2.9982	189.031	566.753		A_19_P00316398	A_19_P00316398	2.84135	29352.2	10330.3		A_23_P97795	ACBD5	-2.40834	966.18	2326.89
A_19_P00317324	A_19_P00317324	3.62076	50.5118	13.9506		A_23_P83403	LIMCH1	-2.9978	101.565	304.472		A_19_P00330495	A_19_P00330495	2.84107	16.6137	5.84771		A_33_P3309491	Ptprt	-2.39995	1405.55	3373.24
A_33_P3270315	MGC16384	3.6188	360.33	99.5719		A_33_P3378880	ENST00000377803	-2.99724	689.436	2066.4		A_19_P00808879	A_19_P00808879	2.83961	11.0794	3.90174		A_33_P3313055	wu:fc10f03	-2.39671	191.058	457.91
A_33_P3324137	PRO0628	3.61188	288.694	79.929		A_24_P302685	ARHGEF4	-2.98802	14.5288	43.4123		A_24_P62530	RHOU	2.8395	2832.53	997.546		A_33_P3231262	LOC257396	-2.39591	18.6992	44.8016
A_19_P00316848	A_19_P00316848	3.6064	311.422	86.3527		A_19_P00322436	A_19_P00322436	-2.97932	12.4621	37.1286		A_33_P3268989	ENST00000342444	2.83859	44.5668	15.7003		A_23_P426663	MITF	-2.39178	50.2828	120.265
A_23_P359588	PCDHGB4	3.60639	69.184	19.1837		A_33_P3613516	LOC254057	-2.97905	836.586	2492.23		A_23_P13137	AY358815	2.83758	118.771	41.8565		A_23_P164196	DLX4	-2.39089	9.20192	22.0008
A_23_P420293	C11orf45	3.59874	30.0183	8.34136		A_33_P3262575	BAIAP2L1	-2.97673	15.0675	44.8519		A_19_P00328434	A_19_P00328434	2.83637	151.515	53.4186		A_23_P48676	PYGL	-2.38801	28.3633	67.7318
A_33_P3732466	DKFZp547G183	3.59576	662.487	184.241		A_33_P3403153	C1QTNF2	-2.9757	4.36696	12.9948		A_19_P00327303	A_19_P00327303	2.83403	31.877	11.2479		A_23_P129367	CCDC135	-2.38736	12.8069	30.5748
A_23_P170636	KCNH8	3.59547	298.61	83.0518		A_23_P141362	FZD2	-2.97384	1333.63	3966		A_23_P14174	TNFSF13B	2.83068	71.2783	25.1807		A_23_P140738	FAM38A	-2.38603	5.58074	13.3158
A_24_P51080	FLJ42709	3.59403	28.2098	7.84907		A_33_P3258061	PALM3	-2.97374	1049.62	3121.29		A_19_P00809064	A_19_P00809064	2.82578	116.077	41.0778		A_33_P3346067	LOC388813	-2.37968	17.9914	42.8137
A_19_P00803803	A_19_P00803803	3.59359	78.5779	21.8662		A_32_P164593	ZMAT4	-2.973	1215.24	3612.91		A_19_P00327096	A_19_P00327096	2.81987	45.928	16.2873		A_23_P78742	FLT3LG	-2.37898	18.7572	44.6231
A_24_P221092	AF289615	3.59082	119.146	33.1808		A_23_P149064	PTPRU	-2.96987	26.3355	78.2131		A_33_P3265224	CEP68	2.81876	465.7	165.214		A_24_P318656	ITGB3	-2.3718	37.2255	88.2915
A_19_P00324774	A_19_P00324774	3.58883	1691.09	471.208		A_24_P577694	ADCY1	-2.96902	335.294	995.496		A_33_P3218004	AKR7L	2.81686	57.1418	20.2856		A_32_P229618	DLG2	-2.37018	450.282	1067.25
A_24_P409126	FNDC3A	3.58201	19.3159	5.39247		A_33_P3364641	ENST00000378108	-2.96348	6.71439	19.898		A_23_P45424	ITGB1BP2	2.81408	240.426	85.4366		A_33_P3420011	LOC100130263	-2.36982	24.819	58.8165
A_33_P3314356	PPM1K	3.58079	45.3526	12.6655		A_23_P93258	HIST1H3B	-2.96153	9940.36	29438.7		A_19_P00316107	A_19_P00316107	2.81127	264.561	94.1072		A_24_P345451	CYBRD1	-2.3696	5.21528	12.3581
A_19_P00328640	A_19_P00328640	3.577	65.8089	18.3978		A_33_P3383955	DDB2	-2.9576	191.024	564.972		A_19_P00319595	A_19_P00319595	2.80508	96.1803	34.2879		A_24_P229025	ENST00000371264	-2.36944	8.21103	19.4555
A_33_P3284858	LOC729867	3.57393	13.8693	3.88067		A_23_P65307	SLITRK6	-2.95032	2359.42	6961.06		A_33_P3263432	ITGA10	2.80299	42.7165	15.2396		A_19_P00316511	A_19_P00316511	-2.36761	52.6545	124.665
A_19_P00813401	A_19_P00813401	3.57387	148.993	41.6895		A_23_P58770	HAND1	-2.9485	1241.99	3662.01		A_33_P3639068	GFRA1	2.80244	735.423	262.423		A_23_P57155	CHGB	-2.36502	9190.57	21735.8
A_33_P3256500	ATXN2	3.57363	84.7399	23.7126		A_24_P843020	LOC729111	-2.9459	4.44097	13.0826		A_19_P00331493	A_19_P00331493	2.79707	32.367	11.5717		A_23_P81760	QKI	-2.36255	17.8257	42.114
A_19_P00801585	A_19_P00801585	3.57295	848.148	237.38		A_33_P3251703	CRIP1	-2.94447	1565.01	4608.14		A_23_P108932	RPL23AP32	2.79264	143.338	51.327		A_23_P120243	HOXD1	-2.36132	58.1141	137.226
A_33_P3422659	GDAP1	3.56983	219.384	61.455		A_23_P257256	GRK6	-2.94135	998.123	2935.83		A_19_P00800725	A_19_P00800725	2.79214	77.2957	27.6833		A_24_P397613	OPRM1	-2.35929	36.0189	84.979
A_24_P912372	KIAA0754	3.56057	85.4883	24.0097		A_23_P132378	CELSR1	-2.93978	23.2417	68.3257		A_24_P693321	LOC100190986	2.79003	590.127	211.512		A_33_P3214012	HMGCLL1	-2.35888	21.4298	50.5504
A_33_P3222307	LOC100129380	3.55575	102.612	28.8582		A_23_P101246	VSIG10L	-2.9358	64.0362	187.997		A_23_P101829	LPAR2	2.78873	190.491	68.3076		A_33_P3354374	ENST00000397571	-2.35885	40.5457	95.6412
A_19_P00811084	A_19_P00811084	3.54729	260.33	73.3884		A_23_P91104	KCNK3	-2.93225	34.4515	101.02		A_19_P00810405	A_19_P00810405	2.7871	169.176	60.6997		A_33_P3402783	A_33_P3402783	-2.35859	257.391	607.08
A_33_P3367795	ENST00000380381	3.54627	138.79	39.1369		A_33_P3230990	Scube1	-2.93078	271.044	794.369		A_23_P326142	C7orf54	2.78631	79.3385	28.4744		A_32_P167471	CLMN	-2.35855	41.9601	98.965
A_24_P206317	HDAC9	3.54459	51.271	14.4646		A_32_P54503	LOC100134229	-2.92495	23.8175	69.665		A_33_P3673310	A_33_P3673310	2.78367	135.298	48.6042		A_23_P207058	SOCS3	-2.35579	15.7163	37.0244
A_19_P00320322	A_19_P00320322	3.54385	52.8514	14.9135		A_33_P3239317	hCG_1820661	-2.92284	81.5324	238.306		A_19_P00813401	A_19_P00813401	2.78353	48.5546	17.4435		A_24_P655849	SMAD9	-2.3546	477.701	1124.79
A_23_P326760	MYRIP	3.53149	168.868	47.8178		A_23_P96383	SRPX	-2.91775	5.36688	15.6592		A_23_P326760	MYRIP	2.78327	1137.41	408.658		A_24_P17719	KLHL5	-2.35255	175.638	413.199
A_33_P3214129	hCG_2003663	3.52817	2458.76	696.896		A_23_P44674	CRIP1	-2.91576	306.005	892.237		A_19_P00323857	A_19_P00323857	2.78122	39.5447	14.2185		A_19_P00804586	A_19_P00804586	-2.35234	3.90626	9.18887
A_33_P3762913	LOC100216546	3.52475	154.526	43.8402		A_33_P3227269	FLJ45983	-2.91434	3170.88	9241.04		A_19_P00330666	A_19_P00330666	2.77702	301.023	108.398		A_23_P347169	MTUS1	-2.35172	55.4555	130.415
A_23_P502312	CD97	3.52007	93.8495	26.6613		A_24_P261567	GDPD5	-2.91259	22.2294	64.7452		A_33_P3220994	LOC100133280	2.77251	150.138	54.1523		A_23_P53884	MAB21L1	-2.34966	7.37082	17.3189
A_23_P354547	AK074144	3.51497	28.7476	8.17863		A_33_P3288832	GPRIN1	-2.9114	29.2768	85.2365		A_19_P00320751	A_19_P00320751	2.77189	238.573	86.0687		A_24_P201153	TJP2	-2.34892	65.8178	154.601
A_19_P00809776	A_19_P00809776	3.51087	287.422	81.8663		A_33_P3287879	HIST1H3H	-2.91113	2439.9	7102.86		A_19_P00325965	A_19_P00325965	2.77143	53.1555	19.1798		A_23_P107963	FUT1	-2.34668	28.7272	67.4135
A_33_P3256695	PRPF40A	3.50401	784.181	223.796		A_33_P3409062	TYROBP	-2.90835	80.4724	234.042		A_33_P3762913	LOC100216546	2.77019	147.115	53.1067		A_24_P204238	tcag7,1239	-2.34424	34.7174	81.3858
A_33_P3279181	NBPF8	3.49944	65.2039	18.6327		A_24_P123119	EHHADH	-2.9056	9.49156	27.5787		A_33_P3410781	C7orf28B	2.7689	438.911	158.515		A_23_P139500	BHLHE41	-2.3435	12.3528	28.9488
A_24_P673063	FABP5	3.49925	69.4771	19.8549		A_33_P3334491	FAM66A	-2.90018	22.9929	66.6836		A_33_P3359869	A_33_P3359869	2.76709	135.048	48.8048		A_19_P00315870	A_19_P00315870	-2.3427	53.529	125.403
A_19_P00326763	A_19_P00326763	3.49677	497.527	142.282		A_23_P83328	ENG	-2.89804	26.5441	76.9261		A_24_P854492	MIAT	2.76475	1471.81	532.348		A_23_P50276	ANGPTL6	-2.34146	17.3834	40.7026
A_33_P3401981	SPRED3	3.49671	19.1223	5.46867		A_23_P141126	GALK1	-2.89748	270.823	784.706		A_23_P371885	ARL17P1	2.76315	369.146	133.596		A_23_P126908	TNFRSF14	-2.33984	3.7377	8.74562
A_33_P3326483	CRABP1	3.4913	16226.9	4647.82		A_23_P390148	RALGPS1	-2.88695	80.5947	232.673		A_33_P3236267	REXO1L1	2.75829	8609.42	3121.29		A_33_P3214650	Tap1	-2.3369	3.81537	8.91612
A_33_P3298980	A_33_P3298980	3.48443	63.1906	18.1351		A_23_P325726	ACOT11	-2.88668	40.2544	116.201		A_33_P3254331	CTRC	2.75419	33.5922	12.1967		A_24_P11900	MYH15	-2.33635	3.86777	9.03646
A_23_P398854	DOK7	3.48344	304.949	87.5423		A_33_P3334443	FAM69A	-2.8836	421.646	1215.86		A_33_P3249534	Nefm	2.75001	118678	43155.5		A_24_P307653	SLC6A15	-2.33534	25.3225	59.1367
A_33_P3802558	LOC441245	3.48107	168.269	48.3382		A_23_P124927	RGS14	-2.88333	183.898	530.238		A_19_P00320226	A_19_P00320226	2.742	29.6863	10.8265		A_32_P107876	FRAS1	-2.32875	293.073	682.494
A_19_P00320663	A_19_P00320663	3.47156	12.4255	3.57924		A_33_P3414912	NPL	-2.88177	4.67415	13.4698		A_24_P145316	DTNBP1	2.74156	225.935	82.4111		A_19_P00805790	A_19_P00805790	-2.31593	61.8015	143.128
A_33_P3227842	EPB41	3.46712	55.7191	16.0707		A_23_P132915	FAM114A1	-2.87944	29.8745	86.022		A_33_P3337134	ABLIM2	2.74087	22.1456	8.07979		A_33_P3296975	LOC390251	-2.31538	11.7661	27.2429
A_19_P00800206	A_19_P00800206	3.46556	735.276	212.167		A_24_P896205	LOC645722	-2.87774	5337.73	15360.6		A_33_P3326904	LOC441268	2.73972	285.597	104.243		A_24_P235429	ABCA1	-2.31474	4.26367	9.86926
A_33_P3762918	LOC100216546	3.46484	896.009	258.6		A_33_P3269000	C8orf48	-2.87704	142.016	408.585		A_19_P00320798	A_19_P00320798	2.73894	10.4732	3.82381		A_24_P197537	PDE8B	-2.30999	164.556	380.124
A_33_P3283201	ENST00000378420	3.46279	110.75	31.9828		A_23_P433369	HEATR5A	-2.87655	174.011	500.552		A_19_P00320716	A_19_P00320716	2.73713	20.0904	7.33997		A_23_P312536	ARSK	-2.30962	12.7855	29.5296
A_33_P3225760	PCDH18	3.45945	124.207	35.9037		A_33_P3234472	AX746530	-2.87615	85.7332	246.581		A_32_P44453	INPP1	2.73588	1100.62	402.29		A_19_P00321348	A_19_P00321348	-2.30878	13.6351	31.4804
A_32_P120895	LYSMD2	3.45701	807.266	233.516		A_24_P28722	RSAD2	-2.87415	12.5212	35.9879		A_23_P209449	FZD7	2.7345	15.8416	5.79323		A_33_P3331125	SLC2A12	-2.30645	15.0859	34.7949
A_23_P160559	ECM1	3.45226	143.642	41.6082		A_33_P3253440	PQLC3	-2.87374	39.3471	113.073		A_33_P3220390	WTAP	2.73427	114.595	41.9107		A_23_P403335	EXPH5	-2.30268	127.43	293.431
A_19_P00317582	A_19_P00317582	3.44972	339.189	98.3238		A_32_P132317	GPR155	-2.86991	33.0466	94.8406		A_33_P3376454	UNQ1870	2.73376	79.7374	29.1677		A_33_P3293858	MTUS2	-2.30037	117.285	269.799
A_19_P00318280	A_19_P00318280	3.44823	57.4288	16.6546		A_33_P3235262	PIP5KL1	-2.86948	59.2293	169.957		A_33_P3338121	Lamb3	2.73335	11.2088	4.10075		A_23_P71867	IL11RA	-2.29939	188.615	433.7
A_19_P00813468	A_19_P00813468	3.44282	43.9916	12.7778		A_23_P415652	GALNT12	-2.86893	8.14407	23.3648		A_19_P00320294	A_19_P00320294	2.73223	544.006	199.107		A_19_P00329444	A_19_P00329444	-2.29885	167.893	385.961
A_19_P00322377	A_19_P00322377	3.44249	84.4801	24.5404		A_23_P101093	COPZ2	-2.86807	16.11	46.2047		A_33_P3687389	C17orf13	2.73092	23.704	8.67988		A_23_P163467	C15orf52	-2.29818	425.867	978.718
A_19_P00328825	A_19_P00328825	3.44202	178.794	51.9445		A_23_P426636	AHNAK	-2.86734	166.959	478.727		A_19_P00804134	A_19_P00804134	2.7249	72.2132	26.5012		A_33_P3334515	Ndrg2	-2.29609	1863.93	4279.75
A_23_P105368	MGC16384	3.43078	89.981	26.2276		A_33_P3331125	SLC2A12	-2.86645	13.7844	39.5122		A_19_P00805006	A_19_P00805006	2.72432	309.522	113.614		A_23_P126613	AQP10	-2.29604	19.6691	45.1608
A_23_P216038	PHF20L1	3.42806	227.861	66.4693		A_23_P47116	RASSF7	-2.86497	97.6291	279.704		A_32_P148745	VWDE	2.72258	33.7651	12.4019		A_23_P15889	CBLN2	-2.29515	659.579	1513.83
A_33_P3250348	PCDH18	3.4196	82.5233	24.1324		A_23_P33093	ST6GALNAC5	-2.86465	342.976	982.506		A_19_P00811313	A_19_P00811313	2.72165	56.6715	20.8225		A_23_P167983	HIST1H2AC	-2.29495	56.2281	129.041
A_24_P15502	ENST00000399573	3.41666	817.633	239.308		A_23_P113005	EFNA1	-2.86417	40.3812	115.658		A_23_P163697	SYT17	2.72092	674.426	247.867		A_23_P17593	CDH4	-2.29074	9.7837	22.4119
A_33_P3411637	LOC441426	3.40587	36.055	10.5862		A_24_P753476	LOC340508	-2.85852	31.827	90.9781		A_24_P134850	PLEKHH1	2.71895	18.9916	6.9849		A_33_P3288104	DAAM2	-2.28737	24.6169	56.3081
A_19_P00812750	A_19_P00812750	3.40541	199.73	58.6507		A_24_P307869	LLGL2	-2.85838	17.7648	50.7786		A_24_P360529	PDE7A	2.7189	114.645	42.166		A_33_P3349576	ENST00000375163	-2.28687	64.6236	147.786
A_23_P64280	UNQ565	3.39743	40.63	11.959		A_24_P703830	NANOS3	-2.8566	348.653	995.963		A_19_P00323364	A_19_P00323364	2.71888	70.7367	26.0169		A_23_P433369	HEATR5A	-2.28651	83.7164	191.418
A_24_P187119	ENST00000399576	3.39586	214.587	63.1906		A_23_P201711	S100A6	-2.85378	552.523	1576.78		A_19_P00326143	A_19_P00326143	2.71871	444.244	163.403		A_19_P00317939	A_19_P00317939	-2.28469	26.654	60.8961
A_33_P3305472	ENST00000375052	3.39028	2273.21	670.508		A_23_P256965	C8orf12	-2.84753	12.251	34.8852		A_19_P00331424	A_19_P00331424	2.71804	75.0868	27.6253		A_23_P82868	PLAT	-2.28467	1356.98	3100.24
A_33_P3299796	MAN1B1	3.3893	190.458	56.1939		A_23_P37375	RPS6KA5	-2.84466	217.685	619.239		A_23_P25069	ENST00000398769	2.71521	2212	814.67		A_33_P3224735	ZC3H12B	-2.2835	43.6145	99.5935
A_33_P3645805	AK021797	3.38706	11167.7	3297.16		A_33_P3389634	CAPG	-2.84299	88.6379	251.997		A_33_P3275255	LOC100132966	2.71332	314.142	115.778		A_33_P3284404	SYNGR1	-2.2802	178.56	407.153
A_19_P00320455	A_19_P00320455	3.3859	125.051	36.933		A_32_P117354	LIMCH1	-2.84287	1277.63	3632.15		A_33_P3222744	ZNF117	2.71308	108.944	40.1551		A_24_P169343	C9orf21	-2.27834	213.527	486.487
A_33_P3214665	MAP2	3.3841	5795.75	1712.64		A_19_P00322118	A_19_P00322118	-2.8393	23.1779	65.8089		A_33_P3316786	DACH1	2.70477	9432.65	3487.42		A_33_P3336592	LOC283711	-2.27513	11.0594	25.1616
A_33_P3276693	Pgf	3.38159	11568.1	3420.91		A_33_P3349619	ENST00000442991	-2.83783	29.5473	83.8503		A_24_P45005	NPEPL1	2.70065	466.903	172.885		A_19_P00807728	A_19_P00807728	-2.27463	9.06576	20.6213
A_19_P00811316	A_19_P00811316	3.37715	160.138	47.418		A_33_P3220837	MAFB	-2.83513	1194.3	3386		A_23_P62967	DISC1	2.69728	948.685	351.72		A_23_P107432	ENST00000407600	-2.27404	8.71192	19.8112
A_19_P00329731	A_19_P00329731	3.37647	62.867	18.6192		A_23_P15272	ABCC6	-2.82958	146.028	413.199		A_23_P422350	MYO7A	2.69643	19.6131	7.27374		A_23_P173	CASQ1	-2.27367	4.15782	9.45353
A_32_P86763	TGM2	3.37423	23.51	6.96751		A_33_P3306823	ZNF846	-2.82933	9.83573	27.8285		A_19_P00322900	A_19_P00322900	2.6964	1599.69	593.269		A_23_P118203	ZG16B	-2.27089	345.227	783.973
A_24_P401645	AP4S1	3.3706	32.9828	9.78545		A_23_P250385	HIST1H1B	-2.82807	1314.47	3717.4		A_33_P3335030	ANKRD36	2.69639	779.926	289.248		A_19_P00811541	A_19_P00811541	-2.26987	21.8023	49.4884
A_19_P00805812	A_19_P00805812	3.37026	33.1214	9.82752		A_33_P3222380	AHNAK2	-2.82677	5.91091	16.7088		A_24_P76300	ZNF154	2.69564	42.9619	15.9375		A_33_P3268472	CTSC	-2.26985	808.741	1835.72
A_33_P3284045	NEK10	3.36966	38.9325	11.5538		A_23_P43504	ABCA2	-2.82611	99.011	279.816		A_33_P3256695	PRPF40A	2.69313	563.562	209.259		A_23_P378416	GPM6B	-2.2688	250.062	567.339
A_33_P3210516	ENST00000419825	3.3693	137.622	40.846		A_23_P71855	C5	-2.82489	112.792	318.626		A_24_P4054	TRIP6	2.69306	82.9902	30.8164		A_24_P508103	LOC440905	-2.26379	38.5773	87.3307
A_33_P3263538	NEAT1	3.36782	863.637	256.438		A_33_P3352970	IRAK2	-2.82308	39.9258	112.714		A_33_P3331831	DKFZp451A211	2.68955	34.6939	12.8995		A_23_P211345	TBX1	-2.26141	11.8265	26.7446
A_33_P3562537	RET	3.36159	3542.51	1053.82		A_33_P3423551	Ier3	-2.82292	36.8241	103.952		A_33_P3410019	A_33_P3410019	2.68857	63.6397	23.6705		A_33_P3311371	PDLIM2	-2.261	112.137	253.543
A_19_P00320703	A_19_P00320703	3.36137	293.28	87.2499		A_23_P414958	PLXNC1	-2.81991	8.53327	24.0631		A_32_P107002	RUNDC2A	2.68853	33.2457	12.3657		A_23_P54517	TYRO3	-2.26072	590.258	1334.41
A_33_P3220390	WTAP	3.3582	164.626	49.0221		A_23_P406341	AFAP1L2	-2.81701	15.1123	42.5715		A_23_P400378	GPBAR1	2.6885	790.302	293.956		A_24_P281908	CUX2	-2.26039	210.482	475.771
A_19_P00323850	A_19_P00323850	3.35499	62.2033	18.5405		A_23_P43763	PLLP	-2.81525	15.9346	44.8599		A_24_P418408	FAM89A	2.68731	509.083	189.439		A_33_P3252286	CRLF1	-2.25864	92.1564	208.148
A_19_P00320028	A_19_P00320028	3.35484	156.896	46.7672		A_23_P143935	PIGZ	-2.8117	113.144	318.127		A_19_P00322616	A_19_P00322616	2.68711	2261.53	841.623		A_33_P3410449	SCARF2	-2.25798	586.001	1323.18
A_24_P230057	KRT18P49	3.34783	36.5046	10.904		A_33_P3249595	Bcl11a	-2.811	74.1934	208.558		A_33_P3392330	COQ4	2.68689	49.0221	18.2449		A_33_P3268378	FAM167A	-2.25771	52.5162	118.566
A_33_P3220615	LIN28B	3.3477	24863.9	7427.14		A_24_P271149	IGLON5	-2.80796	332.237	932.909		A_23_P214080	EGR1	2.68512	2980.31	1109.94		A_33_P3213792	KCNK4	-2.25595	11.7148	26.428
A_33_P3233000	LOC727788	3.34706	224.367	67.034		A_23_P30799	HIST1H3F	-2.80536	4569.56	12819.3		A_19_P00802217	A_19_P00802217	2.67878	75.0658	28.0224		A_33_P3318288	BC026782	-2.25456	8.02939	18.1027
A_33_P3332547	SCHIP1	3.34567	5019.57	1500.32		A_33_P3364060	HR	-2.8053	157.182	440.941		A_33_P3321522	ENST00000409061	2.67782	25.4494	9.50376		A_23_P310956	COL6A2	-2.2545	20.6654	46.5902
A_33_P3265956	ENST00000344201	3.34356	1799.1	538.081		A_23_P422718	POLH	-2.80364	12.4045	34.7778		A_23_P109881	ITIH4	2.67712	347.32	129.737		A_23_P101642	PTPRH	-2.25305	101.926	229.644
A_23_P59388	DST	3.33805	74.6032	22.3493		A_33_P3224660	ABCD1	-2.80333	25.713	72.0819		A_19_P00331961	A_19_P00331961	2.67485	48.7049	18.2085		A_19_P00317256	A_19_P00317256	-2.25027	16.9872	38.2258
A_19_P00326720	A_19_P00326720	3.33069	27.344	8.20969		A_33_P3297255	MXD3	-2.80059	2936.95	8225.18		A_23_P27724	SEPW1	2.67265	30417.2	11380.9		A_23_P2814	SMAD9	-2.24992	1645.54	3702.35
A_19_P00317484	A_19_P00317484	3.33039	460.887	138.388		A_23_P30805	HIST1H4J	-2.8	9796.02	27428.9		A_33_P3831566	C9orf33	2.66948	271.361	101.653		A_33_P3414192	SORCS1	-2.24991	282.241	635.017
A_33_P3269924	HIP1R	3.32939	41.1358	12.3554		A_23_P24616	SIAE	-2.79879	8.91782	24.9591		A_24_P21507	SPAG6	2.66705	104.637	39.2332		A_19_P00316720	A_19_P00316720	-2.24894	9.96943	22.4207
A_33_P3381781	ENST00000369067	3.3267	69.6953	20.9503		A_23_P15108	YPEL3	-2.79731	299.742	838.47		A_23_P337270	ENST00000383770	2.66532	10.3502	3.88327		A_32_P8156	C10orf107	-2.24325	30.8607	69.2282
A_19_P00316993	A_19_P00316993	3.32517	427.606	128.597		A_32_P25357	CDH15	-2.7959	44.706	124.994		A_33_P3351356	ARHGEF10	2.66371	220.375	82.7324		A_23_P21363	AHNAK	-2.24313	24.3551	54.6318
A_33_P3292179	ABCA9	3.32231	15393.7	4633.43		A_33_P3304369	LOC730631	-2.79512	181.59	507.567		A_19_P00321868	A_19_P00321868	2.66318	35.1376	13.1938		A_23_P64617	FZD4	-2.23743	127.321	284.873
A_24_P16124	IFITM4P	3.31592	471.385	142.158		A_24_P115990	AMHR2	-2.79473	114.624	320.343		A_23_P365086	ANKRD5	2.6591	52.4416	19.7216		A_32_P199429	NCAM2	-2.23732	113.686	254.352
A_33_P3262033	DISP2	3.3145	12.946	3.90588		A_23_P379789	ST8SIA5	-2.79433	9.7695	27.2992		A_33_P3246258	ENST00000400449	2.6579	31.6158	11.895		A_23_P142389	LSR	-2.2334	43.2973	96.7002
A_19_P00802514	A_19_P00802514	3.31336	83.8664	25.3116		A_23_P205713	STXBP6	-2.78815	35.3509	98.5635		A_19_P00322542	A_19_P00322542	2.6569	97.0875	36.5417		A_23_P353514	MSL3	-2.23293	12.7634	28.4996
A_33_P3276913	ENST00000399010	3.31181	142.282	42.9619		A_23_P259901	TKTL1	-2.77734	45.2451	125.661		A_19_P00328640	A_19_P00328640	2.65488	37.653	14.1825		A_33_P3337485	CD248	-2.2327	265.072	591.827
A_24_P131589	CD86	3.31173	528.887	159.701		A_23_P75800	RAB3IL1	-2.77728	33.9548	94.3022		A_19_P00326002	A_19_P00326002	2.65062	38.6226	14.5712		A_24_P353905	MXRA8	-2.23086	5.62403	12.5464
A_33_P3293869	ENST00000369086	3.31115	87.1063	26.307		A_23_P78608	DENND1C	-2.7736	4.76909	13.2275		A_19_P00328742	A_19_P00328742	2.65045	109.567	41.3389		A_23_P304489	FAM19A5	-2.23041	2072.23	4621.93
A_23_P421379	IGF2	3.31044	84.2121	25.4383		A_33_P3363804	NCAM1	-2.77099	12.309	34.1081		A_33_P3243307	LOC100128281	2.65004	21.1763	7.99094		A_33_P3226678	EVPLL	-2.22896	27.2258	60.6852
A_23_P421054	C6orf165	3.30537	12.6358	3.82282		A_24_P281908	CUX2	-2.77092	64.0219	177.399		A_33_P3248787	LOC729130	2.64987	19.1718	7.23501		A_33_P3229171	FLJ44635	-2.22883	5.52982	12.325
A_23_P156809	FAM119A	3.29754	4740.17	1437.48		A_24_P68222	LOC401577	-2.76927	6.46886	17.914		A_19_P00321509	A_19_P00321509	2.64709	81.279	30.705		A_33_P3251492	hCG_1994695	-2.2279	8.28849	18.4659
A_33_P3225705	C9orf102	3.2966	33.48	10.1559		A_33_P3394140	LOC283050	-2.76498	31.2461	86.3949		A_19_P00319476	A_19_P00319476	2.64617	89.738	33.9124		A_33_P3349619	ENST00000442991	-2.22737	33.0685	73.6555
A_33_P3356517	A_33_P3356517	3.29587	135.099	40.9905		A_23_P107247	CACNA1G	-2.76407	12.9582	35.8173		A_33_P3389478	ENST00000380799	2.64564	69.0832	26.1121		A_33_P3419026	DLG2	-2.22591	31.4089	69.9132
A_23_P300600	NEFH	3.29364	13468.1	4089.13		A_33_P3888485	BCO2	-2.76028	5.9357	16.3842		A_23_P420326	FNDC5	2.6453	3035.29	1147.43		A_24_P257336	POPDC2	-2.22524	7.8805	17.536
A_23_P59138	POU5F1	3.29047	126.99	38.5932		A_24_P402588	BCL11A	-2.75649	1008.49	2779.89		A_33_P3447441	DKFZp667E0512	2.64289	64.5299	24.4164		A_33_P3317618	SYN2	-2.22519	458.228	1019.65
A_19_P00316946	A_19_P00316946	3.28938	632.838	192.388		A_33_P3306898	C11orf41	-2.75324	26.8846	74.0196		A_33_P3224675	ENST00000370139	2.64267	142.782	54.0296		A_24_P238131	SUSD5	-2.22334	76.3481	169.748
A_33_P3321801	LOC100272216	3.28914	348.425	105.932		A_23_P211504	KDELR3	-2.75093	7.78259	21.4094		A_24_P143189	TMSL3	2.64145	5979.11	2263.57		A_32_P117354	LIMCH1	-2.22034	3392.43	7532.34
A_23_P65068	EID3	3.28712	85.9859	26.1584		A_24_P236799	RAB31	-2.74691	41.7819	114.771		A_33_P3412184	LOC100133142	2.64001	112.261	42.5231		A_33_P3265394	WDR74	-2.21882	8.43625	18.7186
A_33_P3410589	FAM43A	3.28537	258.662	78.7315		A_24_P64653	METTL7B	-2.74604	24.3037	66.7388		A_19_P00332086	A_19_P00332086	2.63936	99.3325	37.635		A_23_P202773	C11orf20	-2.21714	31.5709	69.9971
A_33_P3262475	THC2670818	3.28241	29.6524	9.03373		A_33_P3257165	YPEL1	-2.74438	482.033	1322.88		A_33_P3227375	THBS2	2.63645	69.7562	26.4583		A_33_P3345812	GPER	-2.21692	81.6828	181.084
A_19_P00320011	A_19_P00320011	3.27728	401.303	122.45		A_24_P825874	POTEE	-2.7419	26.3014	72.1157		A_33_P3244998	TMEM212	2.6363	32225.9	12223.9		A_33_P3395605	TMEM119	-2.21681	200.573	444.632
A_23_P371076	KLF12	3.27345	154.17	47.0972		A_33_P3367984	ABCA12	-2.74126	34.4233	94.3631		A_23_P408285	PRICKLE1	2.62761	727.385	276.824		A_33_P3346801	BMF	-2.2161	3.68357	8.16316
A_33_P3316978	RNF207	3.2721	169.014	51.653		A_33_P3363120	SCARNA10	-2.7406	89.6456	245.683		A_23_P22352	ENST00000342409	2.62657	241.171	91.8199		A_33_P3401826	CMPK2	-2.21382	177.201	392.29
A_23_P117582	JDP2	3.27119	1280.48	391.441		A_23_P123672	TDRD7	-2.73689	33.1732	90.7913		A_33_P3415625	LRRIQ1	2.62612	35.2997	13.4418		A_33_P3384462	THSD4	-2.2116	15.9809	35.3432
A_24_P201739	SH2B3	3.27011	375.471	114.819		A_23_P167920	DLL1	-2.73625	123.46	337.818		A_33_P3296852	LOC286434	2.62273	151939	57931.8		A_19_P00315670	A_19_P00315670	-2.21143	62.8169	138.915
A_19_P00316415	A_19_P00316415	3.26867	40.9278	12.5212		A_24_P166407	HIST1H4B	-2.73233	9861.6	26945.1		A_33_P3802146	MGC4836	2.62013	9427.16	3597.97		A_23_P47879	STAT6	-2.20963	15.7317	34.7613
A_33_P3544880	LOC142937	3.26703	386.932	118.435		A_24_P564030	BTBD8	-2.73201	8.26102	22.5692		A_33_P3396370	ACRBP	2.61998	132.097	50.4192		A_23_P65307	SLITRK6	-2.20956	4.05675	8.96365
A_19_P00319897	A_19_P00319897	3.26233	14.1448	4.33581		A_24_P330385	SLC22A17	-2.72979	216.627	591.346		A_23_P393749	CATSPER3	2.61996	16.8301	6.42378		A_23_P6099	PLCB1	-2.20905	298.818	660.102
A_19_P00802159	A_19_P00802159	3.26053	19.9953	6.13252		A_33_P3330549	SLC44A2	-2.7242	249.423	679.478		A_19_P00328150	A_19_P00328150	2.61983	131.201	50.0801		A_33_P3317392	Adamts19	-2.20904	20.7147	45.7596
A_19_P00320440	A_19_P00320440	3.26022	63.6284	19.5166		A_23_P254816	TCF15	-2.72357	963.133	2623.16		A_23_P64888	TAS2R10	2.61851	67.5604	25.801		A_23_P75978	CLPB	-2.20799	1207.31	2665.72
A_33_P3247175	C4orf47	3.25764	133.119	40.8637		A_23_P340188	FAM122C	-2.72328	24.1686	65.8178		A_33_P3265359	Hes6	2.61758	35191.6	13444.3		A_33_P3338733	MITF	-2.20592	126.797	279.704
A_19_P00329166	A_19_P00329166	3.25622	135.071	41.4811		A_33_P3407835	PPM1M	-2.72253	81.7311	222.515		A_19_P00319843	A_19_P00319843	2.60816	592.665	227.235		A_23_P17242	ABHD1	-2.19266	37.2662	81.7123
A_19_P00325394	A_19_P00325394	3.25479	206.173	63.3444		A_23_P107432	ENST00000407600	-2.72031	19.9144	54.1733		A_24_P57047	DLL3	2.60715	7484.71	2870.84		A_33_P3318424	THC2674454	-2.19047	10.3788	22.7344
A_23_P210176	ITGA6	3.25478	115.874	35.6013		A_33_P3413815	LAMB2L	-2.71869	34.0598	92.598		A_23_P132159	USP18	2.60292	91.3201	35.0837		A_24_P27234	SOX5	-2.18938	41.4101	90.6625
A_33_P3277674	FBXL22	3.2529	22.3569	6.8729		A_33_P3260530	KANK4	-2.71817	259.092	704.258		A_33_P3256500	ATXN2	2.60278	107.068	41.1358		A_32_P125338	FAM43B	-2.1887	187.876	411.203
A_33_P3392366	AK128797	3.25053	459.707	141.425		A_24_P133584	MFGE8	-2.71748	129.331	351.453		A_19_P00803803	A_19_P00803803	2.6026	52.7064	20.2515		A_23_P90359	NRTN	-2.18618	117.857	257.657
A_33_P3279475	PRO2007	3.24883	59.0739	18.1831		A_23_P171117	MORC4	-2.71646	210.625	572.156		A_33_P3337831	HEATR1	2.60238	21.5506	8.28111		A_23_P212042	MFI2	-2.18342	12.72	27.7732
A_19_P00803399	A_19_P00803399	3.24475	288.494	88.9109		A_24_P317827	TMEM8B	-2.71576	237.778	645.748		A_23_P367899	EPOR	2.60047	900.803	346.4		A_24_P751074	ETS1	-2.18258	20.5454	44.842
A_33_P3328061	THC2773489	3.24358	43.4474	13.3949		A_33_P3417960	CR624823	-2.7147	142.617	387.162		A_33_P3352980	THC2479978	2.5993	615.409	236.759		A_23_P67339	RCN3	-2.18253	68.0078	148.429
A_19_P00325018	A_19_P00325018	3.24287	419.133	129.247		A_23_P160567	ZMYND12	-2.71396	5.14588	13.9657		A_32_P139738	HERC2P4	2.59691	272.721	105.017		A_23_P211039	ADAMTS1	-2.18155	259.135	565.316
A_23_P145863	S100A11	3.24215	2444.71	754.04		A_23_P258393	PPM1M	-2.7138	83.0098	225.272		A_23_P134835	CSGALNACT1	2.59625	10.4078	4.00877		A_23_P204885	PCDH20	-2.18068	25.2351	55.0297
A_19_P00809724	A_19_P00809724	3.24069	185.011	57.0901		A_23_P102706	SNPH	-2.70787	95.9191	259.736		A_19_P00324774	A_19_P00324774	2.59393	1037.72	400.059		A_23_P68059	PCGF1	-2.1803	765.937	1669.98
A_33_P3267118	ENST00000374933	3.24005	63.2037	19.507		A_23_P64837	SMAGP	-2.70697	25.2457	68.3392		A_23_P2322	TSPAN19	2.59299	48.0754	18.5405		A_33_P3242623	SLC7A11	-2.17919	17.6073	38.3697
A_19_P00328745	A_19_P00328745	3.24	54.6399	16.8642		A_33_P3219596	LOC254559	-2.7033	489.823	1324.14		A_19_P00809830	A_19_P00809830	2.59156	56.5873	21.8352		A_19_P00813476	A_19_P00813476	-2.17888	17.3226	37.744
A_19_P00331620	A_19_P00331620	3.23916	240.12	74.1303		A_32_P420520	FLJ39582	-2.70303	7.52364	20.3366		A_33_P3323392	KRTAP21-1	2.5889	71.503	27.6191		A_33_P3870906	LOC148987	-2.17798	9.89872	21.5592
A_33_P3673310	A_33_P3673310	3.23558	159.511	49.2991		A_23_P117082	HEBP1	-2.70127	1134.01	3063.26		A_19_P00329261	A_19_P00329261	2.5883	263.891	101.956		A_23_P93772	HOXA5	-2.17698	13.6733	29.7664
A_33_P3216869	CRABP1	3.22899	3734.76	1156.63		A_23_P357101	APOBEC3F	-2.70073	4.7763	12.8995		A_33_P3228325	SP100	2.58575	138.861	53.7024		A_19_P00321740	A_19_P00321740	-2.17692	8.29138	18.0497
A_19_P00809119	A_19_P00809119	3.22402	549.643	170.484		A_33_P3299958	LOC100129036	-2.70011	288.428	778.787		A_19_P00800945	A_19_P00800945	2.5817	28.7374	11.1312		A_23_P160567	ZMYND12	-2.17612	14.9199	32.4675
A_23_P148600	INE1	3.22225	34.8324	10.81		A_23_P137984	S100A10	-2.69942	34.4437	92.978		A_33_P3471712	LOC284600	2.58101	162214	62849		A_33_P3812669	GABARAPL1	-2.17488	7.0975	15.4362
A_33_P3843358	SNORD8	3.21989	71.838	22.3107		A_23_P24389	CCDC88B	-2.6977	45.6985	123.281		A_24_P136551	ENST00000374747	2.57951	355.094	137.66		A_24_P392230	AW302767	-2.17349	20.1633	43.8248
A_19_P00321155	A_19_P00321155	3.21934	380.651	118.239		A_23_P125233	CNN1	-2.6934	722.424	1945.78		A_33_P3318763	LOC100128994	2.57895	356.614	138.279		A_19_P00316058	A_19_P00316058	-2.17241	16.6386	36.1458
A_19_P00322834	A_19_P00322834	3.21904	273.313	84.9051		A_23_P127565	LAYN	-2.69278	1644.6	4428.54		A_19_P00801304	A_19_P00801304	2.57879	252.543	97.9309		A_32_P211117	LOC401021	-2.16737	89.7918	194.612
A_23_P98744	OR52K2	3.21839	116.642	36.2423		A_33_P3250887	C22orf41	-2.69158	4.36186	11.7403		A_33_P3246438	LOC283922	2.57173	33.252	12.9298		A_33_P3253528	MED20	-2.16711	17.5838	38.1061
A_33_P3209326	LOC729558	3.21496	341.618	106.259		A_23_P142606	CRYGC	-2.6825	1592.02	4270.6		A_19_P00813087	A_19_P00813087	2.56927	18.0529	7.02648		A_23_P113748	ZNF385D	-2.16571	4.77104	10.3327
A_23_P157117	CREB5	3.20671	339.5	105.872		A_23_P42198	HIST1H3G	-2.68213	5568.04	14934.2		A_23_P122906	AUTS2	2.56529	7290.65	2842.03		A_19_P00315528	A_19_P00315528	-2.16256	7.21001	15.5921
A_24_P169896	LOC100289922	3.20404	35.0584	10.9419		A_23_P204847	LCP1	-2.68187	306.553	822.136		A_23_P356616	ABTB2	2.56512	1155.32	450.397		A_33_P3390013	ADAMTS1	-2.16165	111.885	241.856
A_23_P128744	BDKRB1	3.20252	70.5507	22.0297		A_24_P46130	ACPP	-2.68182	12.854	34.472		A_33_P3884179	LOC150759	2.56393	264.466	103.149		A_33_P3403270	ENST00000398819	-2.1613	93.6173	202.336
A_33_P3389658	Pde4d	3.19983	58.2899	18.2165		A_23_P217737	ATP7A	-2.67888	171.976	460.702		A_19_P00809724	A_19_P00809724	2.56148	140.72	54.9372		A_23_P101013	TMC6	-2.15908	62.2606	134.426
A_19_P00327108	A_19_P00327108	3.19909	141.8	44.325		A_33_P3259393	HAPLN3	-2.67778	87.5654	234.481		A_24_P158946	FGD4	2.55632	1322.53	517.357		A_19_P00330911	A_19_P00330911	-2.15588	8.01758	17.2849
A_33_P3336514	AK310414	3.19888	335.368	104.839		A_33_P3418716	EFHD1	-2.67495	7.39948	19.7932		A_32_P16007	POTEB	2.55574	51.653	20.2106		A_23_P429998	FOSB	-2.15199	42.4116	91.2693
A_32_P478512	DKFZP434L187	3.19299	589	184.467		A_32_P84728	LOC100131727	-2.66966	166.379	444.175		A_23_P137470	SIPA1L2	2.55533	1548.77	606.096		A_32_P123514	PABPC4L	-2.15189	15.6685	33.717
A_19_P00323857	A_19_P00323857	3.18824	37.744	11.8385		A_32_P209230	CITED4	-2.66639	2714.67	7238.37		A_19_P00326830	A_19_P00326830	2.55501	66.9988	26.2225		A_23_P76364	CD9	-2.15092	279.704	601.62
A_23_P169978	ZNF608	3.18707	480.256	150.689		A_24_P365975	COL8A2	-2.66602	18.5405	49.4294		A_33_P3259938	LOC100130547	2.55486	577.443	226.018		A_33_P3276718	HGF	-2.14975	247.295	531.621
A_33_P3214948	SPOCK2	3.18602	85.7495	26.9143		A_24_P188447	ELAVL4	-2.66456	6128.89	16330.8		A_33_P3732466	DKFZp547G183	2.55085	272.415	106.794		A_23_P2294	HELB	-2.14853	13.5156	29.0386
A_19_P00802903	A_19_P00802903	3.17861	72.6183	22.8459		A_33_P3299791	THC2651859	-2.66228	23.8796	63.5741		A_19_P00317436	A_19_P00317436	2.5493	739.164	289.947		A_23_P253389	SLC4A2	-2.14588	796.471	1709.13
A_33_P3373892	NAA35	3.16991	204.094	64.385		A_19_P00322181	A_19_P00322181	-2.66216	7.94322	21.1461		A_19_P00318684	A_19_P00318684	2.54906	237.052	92.9956		A_23_P217109	SLC31A2	-2.14403	495.5	1062.37
A_19_P00316075	A_19_P00316075	3.1655	3488.59	1102.07		A_33_P3260623	Plcb3	-2.66194	71.8057	191.142		A_23_P410110	C10orf25	2.544	9.62217	3.78231		A_33_P3269678	LOC541471	-2.14352	41.392	88.7246
A_19_P00804911	A_19_P00804911	3.16494	57.1262	18.0497		A_24_P160413	MTMR9L	-2.65889	160.015	425.462		A_33_P3384052	RAX	2.54315	184.887	72.6998		A_33_P3229241	HIST2H2BF	-2.14352	34.9979	75.0185
A_19_P00320823	A_19_P00320823	3.16146	52.3092	16.5459		A_33_P3258600	NYNRIN	-2.65806	31.3265	83.268		A_32_P48615	LOC100128108	2.54156	353.945	139.263		A_23_P149545	HIST2H2BE	-2.14045	13.3075	28.4839
A_19_P00331395	A_19_P00331395	3.16025	23.9726	7.58569		A_23_P363968	C1RL	-2.65791	28.1863	74.9168		A_23_P170050	RIT2	2.53764	14.0855	5.55062		A_19_P00800376	A_19_P00800376	-2.13971	8.95846	19.1685
A_19_P00317524	A_19_P00317524	3.15868	1301.27	411.966		A_32_P196193	PAQR9	-2.65602	3.79736	10.0858		A_33_P3242369	LOC100130755	2.53497	27.0744	10.6804		A_33_P3300965	hoxc6a	-2.13915	1375.9	2943.26
A_19_P00325682	A_19_P00325682	3.1579	862.078	272.991		A_32_P232035	LOC100270746	-2.65599	434.844	1154.94		A_23_P335452	ZCCHC24	2.53248	23.5187	9.28679		A_23_P217737	ATP7A	-2.13818	70.5965	150.948
A_33_P3325195	IGSF9B	3.15713	833.14	263.891		A_23_P396858	FZD8	-2.65426	15.0619	39.9783		A_19_P00321094	A_19_P00321094	2.52928	756.524	299.107		A_33_P3262758	UNC93B1	-2.13716	36.5479	78.1089
A_33_P3344169	DYX1C1	3.1523	148.75	47.1878		A_23_P348121	FOSL2	-2.65354	10.7778	28.5995		A_33_P3843358	SNORD8	2.52779	79.5626	31.4751		A_33_P3239884	NCAM2	-2.13577	377.16	805.528
A_33_P3741059	LOC284475	3.15175	12.1449	3.85338		A_32_P212471	C1orf230	-2.65008	3227.49	8553.1		A_23_P70359	C6orf59	2.52754	283.127	112.016		A_33_P3260623	Plcb3	-2.13557	45.1608	96.4443
A_24_P235783	SF1	3.15106	421.147	133.653		A_33_P3733417	Drd2	-2.64996	15.4269	40.8808		A_33_P3266998	LOC100129396	2.52662	74.5108	29.4903		A_23_P123393	KCNQ3	-2.13308	104.148	222.156
A_33_P3229702	WFIKKN1	3.14575	1408.01	447.593		A_33_P3379922	PROC	-2.64866	73.2509	194.017		A_23_P134663	BAALC	2.52602	5522.49	2186.25		A_19_P00809326	A_19_P00809326	-2.13237	3.87585	8.26473
A_19_P00326172	A_19_P00326172	3.13521	75.1746	23.9775		A_33_P3400843	C1QL4	-2.64862	930.563	2464.71		A_23_P218784	DDX17	2.52408	3904.86	1547.05		A_23_P125423	C1R	-2.13062	9.92666	21.1499
A_23_P126593	S100A11	3.13341	2032.5	648.653		A_23_P377965	C18orf18	-2.64849	204.752	542.284		A_33_P3247372	LOC400927	2.52397	87.3668	34.6148		A_23_P346900	CACNA2D2	-2.13022	1221.48	2602.03
A_33_P3234764	LOC100129235	3.13151	173.015	55.2499		A_24_P271323	SLC2A10	-2.6484	19.5559	51.7919		A_33_P3270315	MGC16384	2.52386	263.331	104.336		A_33_P3417840	ENST00000358463	-2.12953	4.91924	10.4757
A_33_P3282973	ENST00000395861	3.12632	125.803	40.24		A_23_P78867	RYR1	-2.64615	4.57011	12.0932		A_19_P00328825	A_19_P00328825	2.52358	216.495	85.789		A_23_P211522	SYNGR1	-2.1273	152.973	325.42
A_23_P369479	MSI2	3.11954	517.038	165.742		A_23_P423197	RXRA	-2.63489	555.163	1462.79		A_23_P117971	LOC100287593	2.52329	8367.56	3316.13		A_23_P112666	FOXE3	-2.12697	18.508	39.366
A_33_P3253902	A_33_P3253902	3.11902	11.7634	3.77151		A_24_P237927	FAM102B	-2.63238	44.8599	118.088		A_33_P3321678	ENST00000381081	2.52261	537.113	212.919		A_23_P39605	SULT1C4	-2.12603	71.757	152.558
A_24_P911906	PCDH17	3.1152	96.6695	31.0315		A_23_P147431	LYN	-2.63093	1707.16	4491.43		A_23_P16722	DOCK10	2.52245	3300.15	1308.31		A_33_P3220247	TRIM6	-2.1237	5.27868	11.2103
A_19_P00810084	A_19_P00810084	3.11223	84.8266	27.2559		A_23_P57417	MMP11	-2.62443	37.2518	97.7647		A_23_P251937	CPEB4	2.52088	2299.21	912.066		A_33_P3298267	A_33_P3298267	-2.12004	13.7099	29.0655
A_33_P3322082	NSFP1	3.10824	250.94	80.734		A_23_P342727	STARD13	-2.62402	30.8467	80.9423		A_23_P397376	MAF	2.51454	380.124	151.171		A_23_P112289	TMOD1	-2.11959	2053.95	4353.53
A_23_P16523	GDF15	3.10685	409.801	131.902		A_19_P00318443	A_19_P00318443	-2.62401	10.759	28.2319		A_33_P3289000	ENST00000409375	2.5141	46.3051	18.4181		A_33_P3259092	FKTN	-2.11925	20.9227	44.3404
A_33_P3802146	MGC4836	3.1017	10134	3267.25		A_33_P3446495	FRMD4B	-2.62396	170.06	446.231		A_23_P6561	FLJ10213	2.51107	635.017	252.888		A_23_P46673	LOC730167	-2.11781	34.8554	73.8169
A_19_P00324529	A_19_P00324529	3.10137	35.4776	11.4393		A_33_P3405114	ENHO	-2.62233	617.018	1618.02		A_33_P3351499	A_33_P3351499	2.50877	44.0109	17.5428		A_33_P3335077	Ptch1	-2.1173	25.4701	53.9279
A_33_P3226788	A_33_P3226788	3.10134	182.083	58.7111		A_24_P116710	RAMP2	-2.62174	30.238	79.276		A_33_P3493097	LOC648149	2.50816	379.566	151.332		A_23_P51019	SCN2A	-2.11547	79.0173	167.159
A_33_P3345344	ENST00000374139	3.10095	110.862	35.751		A_19_P00315824	A_19_P00315824	-2.62085	104.998	275.184		A_33_P3337182	LOC100287740	2.50797	31.0572	12.3834		A_33_P3387429	LOC390298	-2.11521	19.5848	41.4259
A_24_P942068	TANC2	3.09939	546.973	176.478		A_23_P103226	FAAH	-2.61433	6.2209	16.2635		A_23_P208900	SEMA6B	2.50776	263.935	105.247		A_23_P42257	IER3	-2.11343	1765.88	3732.06
A_23_P121064	PTX3	3.09031	17.7607	5.74723		A_23_P210015	PTPN18	-2.61398	272.546	712.43		A_33_P3308481	HYMAI	2.50698	9.87213	3.93786		A_19_P00813554	A_19_P00813554	-2.11126	48.8339	103.101
A_23_P134041	TBX18	3.08997	11.6097	3.75723		A_24_P945113	ACVRL1	-2.61362	2103.45	5497.63		A_33_P3379701	TRIM36	2.50636	9.85011	3.93005		A_33_P3229239	HIST2H2BF	-2.11096	5.11581	10.7993
A_23_P109636	LRIG1	3.08602	343.33	111.253		A_33_P3224190	SLC29A4	-2.6108	58.5127	152.765		A_19_P00807974	A_19_P00807974	2.50275	110.934	44.325		A_23_P396858	FZD8	-2.10545	63.7389	134.199
A_24_P67898	ENST00000370094	3.08353	714.784	231.807		A_33_P3302632	HIST1H2BE	-2.61059	93.6781	244.555		A_33_P3267118	ENST00000374933	2.49857	47.4927	19.008		A_23_P201628	LAMC1	-2.10119	1209.45	2541.29
A_32_P130577	BC066989	3.07939	476.177	154.634		A_24_P133162	C1orf201	-2.60583	29.4622	76.7735		A_33_P3281283	S1PR3	2.49446	674.934	270.574		A_33_P3367251	CNTLN	-2.09974	31.5313	66.2074
A_32_P151544	KRT18	3.07862	796.845	258.832		A_23_P104563	CPT1A	-2.60389	1025.8	2671.05		A_33_P3367196	CNTNAP2	2.49198	32.916	13.2088		A_33_P3416124	LOC100130872	-2.09873	15.6159	32.7737
A_23_P144476	SPRY1	3.07826	250.594	81.4078		A_23_P45786	COL9A2	-2.60385	199.628	519.802		A_32_P114003	LOC100192378	2.49132	9.88758	3.96881		A_23_P9056	RB1CC1	-2.09748	759.514	1593.07
A_23_P371254	TAS2R43	3.07821	51.986	16.8884		A_23_P125303	IGSF1	-2.60326	101.386	263.935		A_33_P3373892	NAA35	2.49032	134.937	54.1846		A_23_P153197	TGIF1	-2.09446	61.2365	128.258
A_33_P3282978	ENST00000306391	3.0761	166.054	53.982		A_23_P304489	FAM19A5	-2.59807	359.642	934.377		A_19_P00317441	A_19_P00317441	2.48874	51.7566	20.7963		A_23_P19619	HIVEP1	-2.09322	4.05148	8.48065
A_33_P3281283	S1PR3	3.07472	138.109	44.9175		A_23_P217428	ARHGAP6	-2.5977	164.78	428.048		A_24_P314597	ENST00000335883	2.4878	111.705	44.9011		A_23_P53390	PTPRB	-2.09295	4.38678	9.18134
A_33_P3289251	LOC644727	3.07117	466.903	152.028		A_23_P93282	HIST1H3J	-2.59645	627.975	1630.51		A_19_P00315941	A_19_P00315941	2.48215	169.595	68.3257		A_23_P502312	CD97	-2.09037	85.4203	178.56
A_33_P3390027	EXOC7	3.06991	818.25	266.538		A_24_P122337	SYTL4	-2.59458	451.772	1172.16		A_23_P368740	HDAC10	2.48139	256.01	103.172		A_19_P00319889	A_19_P00319889	-2.08984	71.7925	150.035
A_33_P3651282	SNORA20	3.06512	65.9128	21.5041		A_23_P119464	RHPN2	-2.59412	44.215	114.699		A_19_P00326720	A_19_P00326720	2.48045	34.326	13.8386		A_33_P3372069	COX8C	-2.08954	27.5077	57.4785
A_33_P3313622	MIR17HG	3.06384	899.419	293.56		A_32_P52153	HCG_1818231	-2.59269	14.6509	37.9851		A_19_P00321968	A_19_P00321968	2.47985	247.972	99.9945		A_19_P00330934	A_19_P00330934	-2.08912	13.0951	27.3572
A_23_P204879	CAB39L	3.06382	373.052	121.76		A_23_P55477	ADORA2B	-2.59183	273.191	708.065		A_33_P3265872	LOC100128994	2.47749	557.082	224.858		A_33_P3332749	LOC100128747	-2.08582	9.44282	19.6961
A_33_P3239112	Ptch1	3.06002	37.2255	12.1651		A_23_P27306	COLEC12	-2.58727	237.964	615.678		A_33_P3284552	ENST00000397205	2.47682	32.5167	13.1284		A_19_P00801649	A_19_P00801649	-2.08533	23.9554	49.9549
A_19_P00801109	A_19_P00801109	3.05924	41.4554	13.5509		A_33_P3270445	BAI2	-2.58398	64.1281	165.706		A_33_P3262799	ZNF280D	2.47581	22.5825	9.12128		A_23_P251412	SCGN	-2.08083	91.6088	190.622
A_19_P00805233	A_19_P00805233	3.0527	215.745	70.6735		A_23_P8834	EPHX2	-2.58367	659.272	1703.34		A_23_P23611	AMY1C	2.47532	70.7634	28.5876		A_19_P00327354	A_19_P00327354	-2.08021	169.44	352.471
A_19_P00801743	A_19_P00801743	3.04724	22.1863	7.28078		A_23_P372834	AQP1	-2.58292	2712.96	7007.36		A_33_P3423445	ZNF730	2.47465	618.034	249.746		A_33_P3306068	MYCL1	-2.07957	40.5989	84.4281
A_33_P3362727	ENST00000376256	3.04411	34.3195	11.2741		A_23_P151529	C14orf132	-2.58119	2098.74	5417.26		A_33_P3382105	A_33_P3382105	2.47107	4134.03	1672.97		A_23_P141021	LPCAT2	-2.07761	11.4611	23.8117
A_19_P00319657	A_19_P00319657	3.04317	41.7134	13.7072		A_23_P168551	SLC29A4	-2.58028	821.618	2120		A_23_P59138	POU5F1	2.47046	93.207	37.7286		A_23_P208866	GMFG	-2.07727	20.4273	42.4329
A_33_P3214119	AK311414	3.04306	100.75	33.108		A_23_P426021	SEL1L3	-2.57778	152.584	393.327		A_23_P165707	LYG1	2.46867	117.63	47.6491		A_19_P00328996	A_19_P00328996	-2.07334	57.9225	120.093
A_33_P3349474	ENST00000406053	3.03866	29392.5	9672.84		A_24_P80776	LOC221710	-2.57758	29.1461	75.1265		A_32_P159612	ACCN1	2.46613	165.825	67.241		A_33_P3404032	HIST3H2A	-2.06898	111.552	230.8
A_33_P3262799	ZNF280D	3.03861	22.8065	7.50556		A_23_P330537	SPSB3	-2.57457	64.9619	167.249		A_19_P00318840	A_19_P00318840	2.46534	58.9677	23.9187		A_23_P94533	CTSL1	-2.06848	2351.36	4863.75
A_19_P00810407	A_19_P00810407	3.03827	72.2132	23.7679		A_23_P52207	BAMBI	-2.57454	1678.03	4320.16		A_23_P135381	SP5	2.46495	20.0482	8.13334		A_23_P135742	C1orf170	-2.06789	5.95111	12.3063
A_33_P3402495	LOC100287092	3.03811	150.787	49.6319		A_33_P3351944	EGFR	-2.57151	18.898	48.5965		A_33_P3252612	CYP2W1	2.46375	130186	52840.7		A_24_P171873	FBXO4	-2.06777	54.3213	112.324
A_33_P3396851	CN285977	3.03556	81.2021	26.7503		A_32_P3572	LOC645733	-2.57111	4.5988	11.824		A_33_P3353027	A_33_P3353027	2.45963	11.4594	4.65898		A_19_P00804843	A_19_P00804843	-2.06199	71.7755	148
A_19_P00802277	A_19_P00802277	3.03472	114.9	37.8619		A_23_P343261	C1orf211	-2.57057	13.173	33.8622		A_24_P3804	C6orf26	2.45929	686.921	279.317		A_23_P162355	HOXC5	-2.06157	88.7618	182.989
A_33_P3323392	KRTAP21-1	3.03381	76.0651	25.0725		A_24_P35400	SARDH	-2.56961	228.972	588.37		A_23_P147070	UNC84A	2.45897	226.85	92.2541		A_23_P130811	ZNF536	-2.05966	164.363	338.533
A_33_P3255434	Meg3	3.03323	33946.7	11191.6		A_23_P92349	FGFRL1	-2.5689	401.029	1030.21		A_24_P374516	TMSB4X	2.45861	3475.2	1413.48		A_19_P00327947	A_19_P00327947	-2.05754	13.5784	27.938
A_24_P168574	ENST00000371081	3.02473	845.18	279.423		A_33_P3353864	LOC143666	-2.56855	51.38	131.972		A_23_P140450	SLC27A2	2.45731	202.262	82.3104		A_33_P3299220	ADAMTSL4	-2.05677	11.3154	23.2733
A_19_P00318359	A_19_P00318359	3.02204	202.684	67.0686		A_33_P3333282	FGF11	-2.56827	198.265	509.199		A_33_P3309231	HSCB	2.45493	116207	47336.2		A_24_P92163	ENST00000434251	-2.05666	16.243	33.4063
A_19_P00315986	A_19_P00315986	3.02104	170.952	56.5873		A_23_P97700	TXNIP	-2.56686	1880.17	4826.13		A_19_P00802514	A_19_P00802514	2.45404	142.587	58.1028		A_33_P3280421	CDC14C	-2.05421	52.4607	107.765
A_23_P58082	CCDC80	3.01799	1217.11	403.284		A_33_P3397655	SYNPO	-2.56564	139.885	358.896		A_33_P3308167	POLR2J4	2.45378	36.8322	15.0104		A_33_P3741678	LOC284926	-2.05396	27.2894	56.0513
A_23_P340848	PTGIR	3.01765	155.962	51.6833		A_23_P154338	EFHD1	-2.56326	18.2928	46.8891		A_33_P3283201	ENST00000378420	2.45313	90.2564	36.7924		A_33_P3333238	Hoxd10	-2.05147	160.868	330.017
A_33_P3567967	FLJ11292	3.0101	10384.1	3449.75		A_19_P00321588	A_19_P00321588	-2.5609	3120.24	7990.6		A_33_P3326432	SEPW1	2.45	6888.21	2811.51		A_23_P211543	MCHR1	-2.05069	42.4575	87.0674
A_33_P3406072	FRMD3	3.0078	46.0565	15.3123		A_32_P78295	ATOH7	-2.56045	21.4499	54.9213		A_19_P00318359	A_19_P00318359	2.44959	175.008	71.4439		A_24_P322474	PDE4A	-2.04961	1291.14	2646.34
A_33_P3224483	ENST00000395590	3.00447	274.493	91.3617		A_23_P351757	PLCD3	-2.55911	45.1496	115.543		A_23_P156809	FAM119A	2.44576	3367.78	1376.99		A_23_P39237	ZFP36	-2.04917	56.4271	115.628
A_19_P00811116	A_19_P00811116	3.00073	175.748	58.5684		A_33_P3229017	A_33_P3229017	-2.5573	105.228	269.099		A_33_P3315763	ENST00000398953	2.44436	120764	49405.2		A_23_P74778	C1orf54	-2.04857	75.1746	154
A_19_P00326008	A_19_P00326008	3.00055	165.088	55.0191		A_33_P3268313	PGAM2	-2.55545	554.114	1416.01		A_33_P3209176	THC2506066	2.44406	5723.88	2341.95		A_33_P3395848	VSIG10L	-2.04513	27.4458	56.1302
A_19_P00322542	A_19_P00322542	3.00042	112.741	37.575		A_24_P807031	ATP6AP1L	-2.55365	148.89	380.213		A_23_P21207	UBA7	2.44174	11.1294	4.55796		A_24_P335305	OAS3	-2.04486	32.4814	66.4198
A_32_P10133	PRINS	2.99779	13.9026	4.63763		A_23_P67453	TNNI3	-2.5522	90.3693	230.64		A_33_P3694746	FLJ32224	2.44122	13.715	5.61809		A_33_P3312182	C10orf47	-2.0443	47.8109	97.7399
A_24_P384569	EWSR1	2.99494	174.206	58.1669		A_23_P205567	PRKCH	-2.55099	11.1358	28.4073		A_19_P00317613	A_19_P00317613	2.43971	83.1621	34.0869		A_23_P107247	CACNA1G	-2.04386	65.175	133.208
A_19_P00329574	A_19_P00329574	2.99432	267.551	89.3529		A_23_P6413	SELM	-2.55051	575.223	1467.11		A_32_P124708	ONECUT2	2.43943	5437.37	2228.95		A_19_P00317360	A_19_P00317360	-2.04314	11.7425	23.9917
A_23_P105495	TAS2R14	2.99345	104.079	34.7687		A_24_P551028	SPOPL	-2.54987	180.318	459.789		A_33_P3339650	DST	2.43734	30.6384	12.5704		A_33_P3217983	ACSL5	-2.04266	19.7577	40.3584
A_19_P00316992	A_19_P00316992	2.99339	307.454	102.711		A_23_P155360	HDAC11	-2.54847	44.4622	113.31		A_24_P250765	PRKG1	2.43663	57.193	23.4722		A_23_P393025	SPATA4	-2.04055	5.94119	12.1233
A_33_P3399765	THC2511093	2.99079	124.935	41.7732		A_33_P3313283	CILP2	-2.54618	135.68	345.464		A_33_P3319134	unknown	2.43451	251.432	103.278		A_23_P54918	LDHD	-2.03925	7.13374	14.5475
A_23_P131935	FERMT1	2.99004	197.762	66.1401		A_33_P3223056	Adamts10	-2.54543	54.5863	138.945		A_19_P00808837	A_19_P00808837	2.43261	47.3798	19.4769		A_33_P3341490	KRT42P	-2.03918	11.7959	24.0539
A_33_P3330443	FAM110B	2.98848	459.045	153.605		A_23_P44849	KCTD13	-2.54391	20.1427	51.2412		A_23_P32577	DACH1	2.43227	2213.81	910.179		A_23_P145238	HIST1H2BK	-2.03897	837.791	1708.23
A_33_P3576034	LOC644919	2.98747	134.759	45.1082		A_24_P329795	C10orf10	-2.54103	19.0461	48.3965		A_19_P00805106	A_19_P00805106	2.43209	113.387	46.6214		A_23_P12329	APH1A	-2.03856	18538.8	37792.5
A_32_P384562	CROCCL2	2.98679	26.99	9.03646		A_23_P149695	C1orf203	-2.54036	56.9623	144.705		A_33_P3332865	NPEPL1	2.43169	255.772	105.183		A_19_P00323352	A_19_P00323352	-2.03521	12.4045	25.2457
A_19_P00807949	A_19_P00807949	2.98542	84.305	28.2389		A_23_P67151	OLFM2	-2.53889	71.2783	180.968		A_23_P105368	MGC16384	2.43137	72.8393	29.9581		A_23_P202245	RET	-2.03496	3141.92	6393.67
A_19_P00804466	A_19_P00804466	2.98519	69.5076	23.2842		A_24_P10657	SLC44A2	-2.53798	243.606	618.268		A_19_P00812171	A_19_P00812171	2.43088	86.2268	35.4715		A_19_P00319636	A_19_P00319636	-2.03493	61.8875	125.937
A_19_P00323461	A_19_P00323461	2.98366	46.5116	15.5888		A_33_P3410836	HIST1H4D	-2.53798	4184.22	10619.5		A_33_P3327697	LOC145474	2.43066	226.354	93.1247		A_19_P00327347	A_19_P00327347	-2.03417	17.5686	35.7374
A_23_P434890	CARD10	2.98089	2152.3	722.03		A_24_P165205	MORN1	-2.53745	37.2597	94.5447		A_33_P3380837	AMZ1	2.42947	4562.12	1877.83		A_33_P3243558	SLC34A3	-2.03395	21.6717	44.0791
A_33_P3325558	Rabgap1l	2.98026	2340.35	785.283		A_23_P403335	EXPH5	-2.53254	31.118	78.8074		A_33_P3322430	ENST00000399306	2.42917	3370.82	1387.64		A_23_P334955	FAM167A	-2.03378	183.36	372.914
A_23_P405110	CDC14A	2.97678	50.9947	17.1308		A_33_P3397865	TNNT1	-2.52846	537.549	1359.17		A_33_P3312384	C21orf34	2.42641	70.1717	28.92		A_23_P334892	TMEM102	-2.03321	10.9119	22.1863
A_23_P35349	SVIL	2.96376	694.239	234.243		A_23_P67198	CPAMD8	-2.52599	37.1017	93.7186		A_33_P3227842	EPB41	2.42607	21.5922	8.90009		A_24_P880043	PCGF5	-2.03264	134.526	273.444
A_19_P00812171	A_19_P00812171	2.95948	114.169	38.5773		A_23_P17811	SEC14L2	-2.52108	9.1168	22.9841		A_33_P3799936	ARHGEF10L	2.4249	2449.83	1010.28		A_23_P169197	HSDL2	-2.03194	159.569	324.234
A_33_P3884179	LOC150759	2.95887	237.269	80.1891		A_23_P321846	KCNS1	-2.51827	10.5627	26.5998		A_24_P303524	MICALL2	2.41841	23.6318	9.77164		A_23_P90722	PTPRN	-2.03097	822.911	1671.31
A_24_P213763	ENST00000397495	2.95587	80.0631	27.0861		A_23_P408473	HEATR7A	-2.51744	66.0057	166.165		A_23_P162918	SERPINA3	2.418	47.5782	19.6767		A_33_P3351249	CXCL16	-2.02982	3.74185	7.59528
A_33_P3310232	L2HGDH	2.95464	37314.2	12629		A_33_P3336720	HAMP	-2.5174	78.6605	198.02		A_33_P3324137	PRO0628	2.4176	239.207	98.9437		A_19_P00331671	A_19_P00331671	-2.02857	53.1357	107.789
A_19_P00322308	A_19_P00322308	2.95389	120.295	40.7242		A_23_P359540	HIST1H4F	-2.5174	2742.73	6904.56		A_19_P00318507	A_19_P00318507	2.4168	239.602	99.14		A_23_P77401	CPPED1	-2.0283	216.201	438.52
A_23_P111194	SPDEF	2.95352	69.5673	23.5541		A_19_P00320722	A_19_P00320722	-2.51342	43.9833	110.548		A_19_P00802532	A_19_P00802532	2.41503	78.8559	32.6521		A_24_P177279	CSDC2	-2.02629	123.22	249.679
A_23_P363778	FRZB	2.94801	2767.37	938.726		A_23_P205913	SLC24A1	-2.5125	63.0709	158.466		A_33_P3337405	LOC440993	2.4128	94.1918	39.0384		A_23_P411851	C14orf49	-2.02612	4.06402	8.23417
A_33_P3307894	THC2565581	2.9451	936.141	317.864		A_23_P304511	ZNF397	-2.50976	29.5128	74.0699		A_24_P300777	ADAM8	2.4127	2005.36	831.167		A_32_P137399	C14orf33	-2.02508	67.3608	136.411
A_33_P3316052	THC2555475	2.93907	52.3812	17.8224		A_23_P114670	ARHGEF16	-2.50942	134.054	336.399		A_23_P105592	MVK	2.41233	10158.8	4211.21		A_24_P479551	UBE2QL1	-2.0248	207.643	420.436
A_33_P3395422	LOC100128916	2.93842	25.1141	8.54681		A_33_P3260175	LOC100132147	-2.50418	63.3127	158.546		A_33_P3892710	SNORA22	2.41123	17.8947	7.42139		A_33_P3373960	RD3	-2.024	22.1128	44.7563
A_33_P3279620	AK094832	2.93549	419.229	142.814		A_24_P826348	ZC3H6	-2.50388	147.816	370.115		A_33_P3357337	CCNC	2.40959	52.429	21.7585		A_33_P3261408	TMIE	-2.02389	51.1115	103.444
A_33_P3389779	ENST00000408998	2.93487	45.5447	15.5185		A_33_P3223780	LAMB2	-2.50372	149.653	374.69		A_24_P608302	LOC388796	2.40953	105.776	43.8991		A_33_P3223495	FRY	-2.02387	44.3309	89.7198
A_33_P3371752	ENST00000371727	2.92876	994.72	339.639		A_23_P80040	PROCR	-2.50247	323.094	808.533		A_19_P00320210	A_19_P00320210	2.40769	43.0942	17.8986		A_33_P3343442	ZNF316	-2.02293	137.063	277.268
A_33_P3479999	LOC494150	2.92752	73341.8	25052.5		A_33_P3287631	Ctsb	-2.50045	494.971	1237.65		A_33_P3357949	hmgiy	2.40655	2816.37	1170.29		A_23_P217845	RGS16	-2.02204	1484.67	3002.08
A_33_P3355371	TTC9C	2.92079	139.507	47.7635		A_33_P3331746	St6gal2	-2.49876	524.676	1311.04		A_33_P3319140	AK127966	2.40645	26.6739	11.0843		A_23_P131846	SNAI1	-2.01934	331.321	669.049
A_33_P3232677	CR605662	2.91736	12.2114	4.18576		A_24_P33508	MARCH11	-2.49861	118.125	295.149		A_33_P3274935	C17orf28	2.40621	17596.2	7312.84		A_32_P88905	LOC647131	-2.01779	135.071	272.546
A_19_P00812297	A_19_P00812297	2.91587	11.0346	3.78431		A_23_P106806	PRSS27	-2.49825	15.822	39.5272		A_33_P3576797	LOC158863	2.40608	91.7211	38.1206		A_19_P00320725	A_19_P00320725	-2.01598	74.1013	149.387
A_33_P3220994	LOC100133280	2.91408	214.638	73.6555		A_24_P71244	PIK3CD	-2.49742	22.4861	56.1571		A_19_P00810423	A_19_P00810423	2.40108	86.0524	35.839		A_32_P15544	PRIMA1	-2.01549	34.7439	70.026
A_33_P3277913	ENST00000392193	2.91284	87.5423	30.054		A_19_P00332220	A_19_P00332220	-2.49613	4042.43	10090.4		A_23_P148600	INE1	2.39838	39.4812	16.4616		A_23_P28582	ENST00000442128	-2.01514	27.4601	55.336
A_19_P00319532	A_19_P00319532	2.9124	17.2659	5.9284		A_33_P3411632	TMEM121	-2.49548	287.863	718.357		A_19_P00316012	A_19_P00316012	2.39769	10.4147	4.34363		A_33_P3336925	PDLIM5	-2.01436	271.967	547.84
A_33_P3363091	ENST00000254957	2.91129	180.452	61.9835		A_23_P342108	CCDC116	-2.49286	14.1751	35.3364		A_33_P3235701	ZCCHC11	2.39687	99.6342	41.5684		A_32_P25050	RDH10	-2.01363	122.427	246.523
A_33_P3380837	AMZ1	2.9111	5143.61	1766.9		A_19_P00801752	A_19_P00801752	-2.49267	13.4361	33.4919		A_19_P00327091	A_19_P00327091	2.39653	10.1242	4.22455		A_33_P3224324	NOX4	-2.01314	34.8899	70.2383
A_19_P00803912	A_19_P00803912	2.91106	11.9278	4.09739		A_23_P210164	HOXD8	-2.49261	142.782	355.901		A_23_P206501	CLEC18B	2.39503	127.221	53.1186		A_23_P121637	PRSS12	-2.01123	635.861	1278.86
A_19_P00317978	A_19_P00317978	2.90987	660.256	226.902		A_32_P196263	ADAMTS9	-2.49253	110.702	275.928		A_33_P3268900	Bnip3l	2.39347	12185.8	5091.26		A_19_P00800563	A_19_P00800563	-2.01058	4.72446	9.49892
A_19_P00805046	A_19_P00805046	2.90658	38.1272	13.1176		A_23_P325562	SLC1A7	-2.48973	71.1434	177.128		A_33_P3503937	ENST00000414375	2.39182	579.915	242.457		A_23_P348524	C20orf201	-2.01046	205.212	412.57
A_19_P00318652	A_19_P00318652	2.9051	229.699	79.0675		A_23_P103601	MAN1C1	-2.4887	246.349	613.09		A_19_P00327124	A_19_P00327124	2.38854	24.4628	10.2417		A_23_P351667	ADAM23	-2.01044	177.476	356.805
A_33_P3294821	OTOP1	2.90387	77.5626	26.7101		A_33_P3746549	PLEKHG4B	-2.48684	52.1233	129.622		A_33_P3255434	Meg3	2.38853	71168.1	29795.8		A_23_P211504	KDELR3	-2.00777	23.1931	46.5665
A_23_P90790	MAP1D	2.90357	337.731	116.316		A_24_P343621	ECHDC3	-2.48678	153.337	381.314		A_33_P3232493	AK130794	2.3875	48.3173	20.2376		A_24_P79054	TGFB1	-2.00627	422.833	848.315
A_19_P00810599	A_19_P00810599	2.9033	166.165	57.2332		A_24_P413920	FAM84A	-2.48601	87.778	218.217		A_33_P3502311	HERC2P7	2.38649	183.979	77.0916		A_23_P14774	CTSH	-2.00529	252.386	506.106
A_23_P68807	BC021857	2.90293	186.835	64.361		A_24_P174755	SLC22A5	-2.4858	44.7909	111.341		A_33_P3538279	PRO2852	2.38637	163.68	68.5896		A_24_P45367	NIPAL3	-2.00444	77.0916	154.526
A_24_P148907	MAB21L2	2.89788	1963.37	677.517		A_32_P123255	ANKRD58	-2.48459	80.5622	200.164		A_32_P78491	ETV1	2.38571	638.025	267.437		A_32_P527371	SGSM1	-2.00421	13.1204	26.296
A_24_P857624	ENST00000374976	2.89692	26.3612	9.09972		A_33_P3258349	hCG_2040572	-2.48214	3.9517	9.80868		A_23_P86021	SELENBP1	2.38531	77.4781	32.4814		A_24_P28722	RSAD2	-2.00321	39.5122	79.151
A_33_P3265224	CEP68	2.88674	281.342	97.4603		A_33_P3342260	Gck	-2.47796	212.697	527.055		A_33_P3265624	A_33_P3265624	2.38435	113.534	47.6165		A_33_P3224362	Pcbp3	-2.00314	86.9973	174.268
A_23_P128919	LGALS3	2.88673	417.358	144.578		A_32_P163247	CD8A	-2.47782	35.2052	87.2322		A_23_P144071	COL7A1	2.38414	189.191	79.3541		A_23_P99226	SIRT4	-2.00147	34.6684	69.3877
A_24_P83379	WDFY3	2.88453	375.847	130.298		A_33_P3797820	LOC677759	-2.47724	20.7147	51.3151		A_23_P204079	NPFF	2.38146	567.746	238.403		A_23_P15692	GPR172B	-2.00015	8.86891	17.7392
A_33_P3331188	ARHGAP23	2.88111	367.282	127.479		A_33_P3251640	LOC284440	-2.4744	14.1855	35.1005		A_33_P3232861	LOC728558	2.38043	40.1264	16.8568
A_33_P3299766	ENST00000369246	2.87987	102.711	35.6651		A_33_P3286372	C2orf48	-2.47355	40.1944	99.4228		A_33_P3724750	LOC151878	2.37938	108.719	45.692
A_23_P371885	ARL17P1	2.87642	509.199	177.025		A_23_P122443	HIST1H1C	-2.47316	9655.38	23879.3		A_33_P3294961	LAT2	2.37928	2564.63	1077.9
A_19_P00321544	A_19_P00321544	2.87534	780.254	271.361		A_19_P00807437	A_19_P00807437	-2.46984	4264.83	10533.5		A_23_P54469	ISL2	2.37917	33.7057	14.167
A_33_P3241596	A_33_P3241596	2.87445	5577.11	1940.23		A_24_P340066	ELF4	-2.46829	842.031	2078.37		A_33_P3370461	SUZ12P	2.37892	93784.9	39423.3
A_33_P3339011	GOLGA2B	2.8694	128.861	44.9088		A_33_P3410351	GSTM2	-2.46758	164.848	406.776		A_19_P00809838	A_19_P00809838	2.37825	46.4901	19.548
A_19_P00330532	A_19_P00330532	2.86901	69.7562	24.3136		A_32_P222460	LOC100130700	-2.46718	17.0137	41.9758		A_32_P47157	LOC92973	2.37798	21.0524	8.85305
A_23_P315815	NRG1	2.86638	445.578	155.45		A_33_P3358621	AK124781	-2.46593	53.1555	131.077		A_33_P3404097	PGM5P2	2.3771	23014.1	9681.57
A_23_P104804	ZBTB16	2.86561	545.995	190.533		A_33_P3385957	TTLL1	-2.46532	260.221	641.528		A_33_P3479999	LOC494150	2.37655	71706.6	30172.5
A_33_P3305521	ZNF507	2.86254	71.1731	24.8636		A_33_P3215768	GALNT6	-2.46333	1017.77	2507.09		A_33_P3355371	TTC9C	2.37601	73.0645	30.751
A_19_P00323008	A_19_P00323008	2.86227	17.3226	6.05207		A_23_P121564	GUCY1B3	-2.45683	65.0871	159.908		A_33_P3311653	PDS5A	2.37446	354.853	149.446
A_19_P00316554	A_19_P00316554	2.86127	105.479	36.8645		A_24_P944320	ZNF517	-2.45562	4.90241	12.0385		A_33_P3314471	IMMT	2.37357	141.064	59.4314
A_19_P00317153	A_19_P00317153	2.85766	1173.43	410.626		A_19_P00808361	A_19_P00808361	-2.45552	25.0883	61.6048		A_23_P130974	KIAA1683	2.37307	372.914	157.144
A_33_P3342807	THC2541855	2.85536	127.508	44.6556		A_23_P76364	CD9	-2.45429	790.804	1940.86		A_33_P3404588	FGD4	2.36982	483.043	203.831
A_19_P00321811	A_19_P00321811	2.84906	25.6159	8.99102		A_23_P44166	DCXR	-2.45418	5000.84	12273		A_23_P52121	PDZK1	2.36726	15.1599	6.404
A_33_P3239267	C3orf54	2.84858	9117.02	3200.55		A_23_P416751	ZNF610	-2.45369	34.2818	84.1168		A_33_P3210288	FUT6	2.36683	135115	57087.2
A_19_P00320101	A_19_P00320101	2.84821	1768.29	620.845		A_33_P3344086	HIST1H2AJ	-2.45366	11510.5	28242.8		A_19_P00329589	A_19_P00329589	2.36557	86.6942	36.6483
A_33_P3335624	ENST00000338548	2.84811	1597.24	560.807		A_23_P500741	CBFA2T3	-2.45301	14.9634	36.7055		A_33_P3241596	A_33_P3241596	2.36518	5792.33	2449
A_23_P23669	PALMD	2.84519	241.407	84.8474		A_23_P112482	AQP3	-2.45264	6.75012	16.5556		A_33_P3300867	LOC644196	2.36444	66.4331	28.0968
A_33_P3559138	FLJ42200	2.84413	9720.98	3417.91		A_33_P3298539	APOA1	-2.45233	24.4493	59.9577		A_33_P3364869	NAMPT	2.36204	328.496	139.073
A_33_P3225066	DNAJC12	2.84083	1199.99	422.409		A_24_P251734	FSTL5	-2.45212	6.84422	16.7828		A_33_P3334773	MYOD1	2.36057	43.7927	18.5517
A_33_P3363515	XRCC3	2.8394	76248.8	26853.8		A_24_P359322	C21orf49	-2.45202	14.3648	35.2228		A_33_P3240295	A_33_P3240295	2.36047	41.5371	17.5969
A_23_P503182	ABR	2.8374	6613.59	2330.86		A_19_P00812965	A_19_P00812965	-2.45043	56.04	137.322		A_23_P146274	STMN2	2.36044	47478.7	20114.3
A_32_P494790	LOC646548	2.83558	36.9634	13.0356		A_33_P3342628	HES4	-2.44583	14073.4	34421.1		A_33_P3344504	APBA2	2.36006	346.045	146.625
A_19_P00317101	A_19_P00317101	2.83507	59.1367	20.859		A_24_P56317	MBNL2	-2.44325	743.554	1816.69		A_23_P77993	C1QL1	2.35795	8698.02	3688.81
A_19_P00802363	A_19_P00802363	2.835	42.5115	14.9952		A_23_P171143	TSPAN6	-2.442	5.11266	12.4851		A_33_P3347049	A_33_P3347049	2.35478	203.615	86.4689
A_33_P3415744	ANKRD36B	2.83201	297.138	104.921		A_23_P411761	CABP1	-2.43987	19.1905	46.8223		A_33_P3274428	ENST00000397557	2.35207	45049.6	19153.2
A_33_P3246438	LOC283922	2.83057	54.3778	19.2109		A_33_P3350726	Pparg	-2.43954	50.6831	123.644		A_33_P3388491	PQLC2	2.35084	183855	78208.4
A_19_P00325732	A_19_P00325732	2.8304	351.87	124.318		A_33_P3248973	LOC100034248	-2.43802	5.92482	14.4448		A_33_P3237734	DCLK2	2.34818	88.3928	37.6432
A_19_P00316459	A_19_P00316459	2.83034	177.272	62.6326		A_23_P33914	NUP62CL	-2.43376	144.76	352.31		A_33_P3336514	AK310414	2.34707	260.475	110.979
A_24_P241183	CLEC2D	2.82603	51.3029	18.1537		A_23_P33683	MARCH2	-2.43309	54.7487	133.208		A_33_P3306898	C11orf41	2.34631	35.3902	15.0833
A_33_P3274428	ENST00000397557	2.8259	50421	17842.4		A_23_P353717	C16orf75	-2.43191	4290.44	10434		A_19_P00317691	A_19_P00317691	2.34596	192.262	81.9544
A_33_P3347152	ENST00000371458	2.82497	13.8614	4.90673		A_19_P00801971	A_19_P00801971	-2.43104	268.226	652.067		A_24_P759477	ITGB8	2.34459	169.858	72.4466
A_33_P3305117	AX747756	2.82219	2918.58	1034.15		A_33_P3317618	SYN2	-2.4301	1232.2	2994.37		A_33_P3260445	ENST00000367088	2.34396	66.0429	28.1758
A_33_P3877728	SMCR6	2.82089	497.605	176.4		A_19_P00318719	A_19_P00318719	-2.43009	10.9119	26.517		A_33_P3321801	LOC100272216	2.34303	216.627	92.4559
A_33_P3234593	ENST00000401491	2.81879	59.0322	20.9424		A_33_P3362088	P2RX4	-2.42861	94.4957	229.493		A_19_P00326008	A_19_P00326008	2.34262	121.633	51.9217
A_19_P00318946	A_19_P00318946	2.81854	6354.07	2254.38		A_33_P3261173	Frat1	-2.42859	15.1661	36.8322		A_19_P00328073	A_19_P00328073	2.34232	52.8643	22.5692
A_24_P71938	SMAD1	2.81541	1440.7	511.719		A_24_P135748	GRTP1	-2.42719	4.52175	10.9751		A_19_P00322377	A_19_P00322377	2.34183	49.6626	21.2067
A_33_P3321055	TNFRSF19	2.81359	85.3372	30.3303		A_23_P348524	C20orf201	-2.42581	17.0203	41.2879		A_33_P3228722	TBCD	2.34169	311.571	133.054
A_33_P3366073	EBPL	2.81169	1007.43	358.3		A_23_P12572	CASP7	-2.4255	75.5301	183.198		A_33_P3294985	NCRNA00183	2.33917	27.1299	11.5981
A_23_P201808	PPAP2B	2.80996	842.262	299.742		A_23_P161583	NAALAD2	-2.42379	196.119	475.35		A_33_P3349474	ENST00000406053	2.33779	24420.9	10446.1
A_33_P3358914	ARHGAP23	2.80993	238.357	84.8266		A_24_P104407	SYNM	-2.42364	369.07	894.492		A_33_P3281468	STARD9	2.33637	143.612	61.4678
A_33_P3408152	Nefh	2.80881	1006.93	358.49		A_23_P76823	ADSSL1	-2.42173	127.999	309.979		A_33_P3373139	ENST00000343292	2.33598	128.77	55.1245
A_33_P3301876	HDAC4	2.80798	146.991	52.3476		A_33_P3415124	AK127211	-2.42091	27.3368	66.1798		A_33_P3342720	ATP2A1	2.33547	29.1717	12.4907
A_19_P00319513	A_19_P00319513	2.80698	44.1154	15.7163		A_23_P76538	TESC	-2.42051	7990.6	19341.4		A_33_P3212274	F2R	2.33546	38.7848	16.6069
A_33_P3389653	Pde4d	2.80589	266.984	95.1513		A_23_P32036	C9orf95	-2.41845	39.7492	96.1314		A_33_P3406778	ENST00000405431	2.33512	106.303	45.5234
A_23_P259442	CPE	2.8042	7148.25	2549.12		A_32_P155666	ECEL1	-2.41801	25.6043	61.9113		A_23_P330578	LRRC39	2.33265	11.352	4.86659
A_19_P00322587	A_19_P00322587	2.80371	128.033	45.6654		A_23_P58266	S100P	-2.4175	18.7723	45.382		A_33_P3318606	SHC2	2.33221	344.227	147.597
A_23_P69179	LEPREL1	2.80301	908.42	324.087		A_24_P382026	MIF4GD	-2.4141	274.353	662.314		A_33_P3253653	GPR155	2.33099	174309	74778.9
A_33_P3376836	A_33_P3376836	2.80169	1682.34	600.473		A_19_P00810012	A_19_P00810012	-2.41377	17.6548	42.6146		A_33_P3226955	ENST00000455749	2.33059	13.4613	5.77592
A_19_P00809623	A_19_P00809623	2.80093	342.184	122.168		A_23_P202156	NFKB2	-2.41237	51.5593	124.38		A_33_P3842556	Ikzf1	2.33047	157.182	67.4464
A_19_P00325088	A_19_P00325088	2.79851	22.4773	8.03188		A_33_P3236661	PCDH9	-2.41101	62.5951	150.917		A_19_P00810043	A_19_P00810043	2.3301	324.555	139.288
A_33_P3350549	A_33_P3350549	2.79665	102.409	36.6186		A_19_P00804196	A_19_P00804196	-2.41015	34.9856	84.3204		A_19_P00801217	A_19_P00801217	2.32927	82.8131	35.5532
A_24_P56363	CAB39L	2.79343	669.951	239.831		A_23_P36795	SYT1	-2.4093	2115.44	5096.74		A_24_P926400	GGA1	2.32906	310.729	133.414
A_19_P00803271	A_19_P00803271	2.79184	52.9436	18.9637		A_23_P48717	NPC2	-2.40819	1018.5	2452.73		A_33_P3224483	ENST00000395590	2.32805	212.919	91.4584
A_33_P3224730	HMCN2	2.79149	2720.56	974.591		A_32_P60459	OTUD1	-2.40693	60.1428	144.76		A_23_P49559	GPR142	2.32684	47.9478	20.6064
A_23_P64611	P2RY6	2.78762	522.015	187.262		A_23_P10121	SFRP1	-2.4059	1316.11	3166.43		A_33_P3332690	SUZ12P	2.32509	32069	13792.6
A_33_P3318606	SHC2	2.78402	149.059	53.5407		A_23_P34537	EPHX1	-2.4054	75.5117	181.636		A_19_P00327216	A_19_P00327216	2.32466	55.4174	23.839
A_33_P3274935	C17orf28	2.7793	1079.02	388.235		A_23_P429425	ST6GAL2	-2.40492	77.3863	186.108		A_33_P3362727	ENST00000376256	2.32448	49.7956	21.4223
A_19_P00806951	A_19_P00806951	2.77892	54.5628	19.6345		A_33_P3216297	Nr3c1	-2.40448	64.3488	154.726		A_33_P3372705	SRGAP2P2	2.32345	1938.93	834.503
A_19_P00808043	A_19_P00808043	2.77674	39.3813	14.1825		A_23_P501822	JUP	-2.40395	1294.59	3112.14		A_23_P25305	ASCL1	2.32287	2426.98	1044.82
A_33_P3339650	DST	2.77664	48.1273	17.3329		A_23_P2283	TAC3	-2.40195	328.941	790.1		A_19_P00808741	A_19_P00808741	2.32014	175.674	75.7167
A_33_P3221055	A_33_P3221055	2.77641	442.944	159.539		A_33_P3362008	NPPB	-2.40122	29.7262	71.3791		A_33_P3219090	INSIG1	2.31887	1290.27	556.423
A_19_P00810291	A_19_P00810291	2.77567	11.0965	3.99779		A_23_P142125	HRC	-2.40053	143.984	345.638		A_33_P3379436	FAM74A4	2.31817	167930	72440.6
A_32_P142128	BMS1P1	2.77468	55.3608	19.9521		A_23_P423331	NTNG2	-2.40018	443.712	1064.99		A_23_P217178	MAGEC1	2.3181	9.62725	4.15308
A_23_P88589	NR2F2	2.77389	2445.95	881.777		A_33_P3322519	VWA5B2	-2.40005	95.5782	229.392		A_33_P3374952	KLF17	2.31749	5849.89	2524.23
A_33_P3255499	MCART1	2.77048	665.496	240.209		A_23_P110403	PDLIM3	-2.39983	1918.56	4604.24		A_23_P150018	DUSP5	2.3173	303.586	131.009
A_33_P3335030	ANKRD36	2.7695	610.969	220.606		A_33_P3365228	SEMA5B	-2.39876	268.362	643.737		A_33_P3325558	Rabgap1l	2.31695	1849.3	798.163
A_23_P41194	LRRC34	2.76947	635.454	229.45		A_33_P3380493	SH3BGRL3	-2.39855	15.1281	36.2854		A_23_P346813	PAK3	2.31665	316.325	136.544
A_19_P00317389	A_19_P00317389	2.76713	268.303	96.9606		A_23_P121106	HESX1	-2.39841	13.9244	33.3966		A_19_P00330376	A_19_P00330376	2.31595	88.4795	38.2044
A_33_P3362046	ENST00000329968	2.76392	148.429	53.7024		A_33_P3245415	N4BP2L1	-2.39666	44.1268	105.757		A_23_P35564	SEC31B	2.31264	480.116	207.605
A_19_P00806920	A_19_P00806920	2.762	47.9935	17.3764		A_24_P80532	CCNG2	-2.39589	85.5284	204.917		A_33_P3240972	LOC729900	2.31264	41.1601	17.7979
A_33_P3324333	FLJ43315	2.75727	117.305	42.544		A_33_P3449097	TSPAN10	-2.39522	4.24605	10.1702		A_23_P39251	PLIN5	2.31221	66.649	28.8248
A_19_P00808633	A_19_P00808633	2.7572	53.606	19.4422		A_24_P223384	HIST1H2AB	-2.39162	864.225	2066.9		A_33_P3244013	NEBL	2.31139	9.13637	3.95275
A_24_P239606	GADD45B	2.75609	42.1326	15.2871		A_19_P00320974	A_19_P00320974	-2.39085	6.6853	15.9835		A_19_P00318930	A_19_P00318930	2.31077	292.478	126.572
A_33_P3369266	CR997556	2.75505	50.9399	18.4897		A_33_P3398722	PRDM5	-2.39023	9.87591	23.6057		A_33_P3389779	ENST00000408998	2.30898	55.1475	23.8839
A_33_P3368186	ENST00000381787	2.75399	67254.9	24420.9		A_23_P88435	FOXN3	-2.38855	400.955	957.703		A_33_P3235322	SYTL1	2.30801	33.1868	14.379
A_32_P110390	TMEM171	2.75324	15.0584	5.46934		A_23_P252062	PPARG	-2.3881	90.1331	215.247		A_23_P325642	PDIA2	2.30719	440.665	190.996
A_24_P926400	GGA1	2.75321	253.943	92.2354		A_24_P865226	LOC440356	-2.38721	86.022	205.352		A_19_P00801366	A_19_P00801366	2.30446	161.708	70.1717
A_24_P294842	ATXN1	2.75251	81.2181	29.5069		A_24_P6674	WDR31	-2.38418	14.0317	33.454		A_33_P3378531	AS3MT	2.30188	139292	60512.4
A_33_P3704280	FLJ38109	2.75118	53.2925	19.3708		A_33_P3257027	Fgf7	-2.38268	8.37854	19.9634		A_33_P3300740	LOC100128071	2.30182	22.8998	9.94857
A_24_P136551	ENST00000374747	2.75078	305.024	110.886		A_24_P41864	ARHGAP6	-2.38253	31.9982	76.2368		A_33_P3257568	CEP110	2.30181	56.9015	24.7203
A_23_P133293	MCTP1	2.74946	88.5169	32.1942		A_23_P130488	ERCC2	-2.38018	133.71	318.255		A_33_P3224971	A_33_P3224971	2.30167	2827.79	1228.59
A_33_P3413701	ERAP1	2.74931	512.729	186.494		A_33_P3354847	C9orf171	-2.37954	4.14101	9.85371		A_24_P167877	LOC100132247	2.30087	39826.5	17309.3
A_24_P517252	PRCD	2.7489	114.073	41.4975		A_23_P10743	PDE6B	-2.37789	46.235	109.942		A_19_P00328042	A_19_P00328042	2.30081	109.1	47.418
A_33_P3387455	SFMBT2	2.74713	34.9586	12.7255		A_23_P202334	FGFR2	-2.37646	282.572	671.522		A_19_P00324238	A_19_P00324238	2.30052	573.423	249.258
A_33_P3244728	Lrp2	2.74703	371.938	135.397		A_23_P352266	BCL2	-2.37372	177.631	421.646		A_19_P00805446	A_19_P00805446	2.29984	96.4089	41.9198
A_33_P3397795	C14orf135	2.7461	1455.23	529.927		A_32_P77098	TMEM200B	-2.37301	33.454	79.3866		A_19_P00316245	A_19_P00316245	2.29907	104.336	45.382
A_23_P117971	LOC100287593	2.74522	9299.47	3387.52		A_23_P38154	FDXR	-2.37254	1700.9	4035.46		A_19_P00330315	A_19_P00330315	2.2984	187.262	81.475
A_32_P190461	LOC728534	2.74501	377.878	137.66		A_19_P00810083	A_19_P00810083	-2.37153	74.9013	177.631		A_33_P3403179	LOC728401	2.29724	230.8	100.468
A_19_P00318559	A_19_P00318559	2.74415	81.3539	29.6463		A_33_P3318966	C12orf72	-2.37099	14.4133	34.1738		A_33_P3231005	A_33_P3231005	2.29606	27537.1	11993.2
A_33_P3390673	A_33_P3390673	2.74385	425.039	154.906		A_23_P202034	GUCY2G	-2.3708	17.0496	40.4212		A_23_P166400	RASL10A	2.29543	213.994	93.2262
A_32_P103669	GOLGA8E	2.74249	25.0836	9.14626		A_33_P3344127	HIST1H2AC	-2.37058	1416.32	3357.51		A_33_P3247678	A_33_P3247678	2.29454	16.7673	7.30745
A_33_P3232294	ITPR2	2.74163	569.788	207.828		A_24_P182281	HHLA3	-2.37043	50.1312	118.833		A_19_P00318946	A_19_P00318946	2.29289	26441.1	11531.8
A_19_P00317460	A_19_P00317460	2.7388	29.7488	10.862		A_23_P153867	LASS4	-2.36986	164.592	390.06		A_24_P211849	TBX20	2.2924	22.0857	9.63434
A_32_P225854	SPRED2	2.73858	459.981	167.963		A_23_P128967	ALDH6A1	-2.3695	303.586	719.347		A_23_P147245	OSBPL10	2.29183	552.03	240.868
A_19_P00319720	A_19_P00319720	2.73756	103.794	37.915		A_33_P3284508	CD14	-2.36926	61.8983	146.653		A_33_P3368186	ENST00000381787	2.29168	66810.1	29153.3
A_33_P3255229	SETD7	2.73687	214.919	78.5273		A_23_P205074	SLC46A3	-2.368	4.85068	11.4864		A_19_P00321758	A_19_P00321758	2.29139	222.465	97.0875
A_23_P51761	OR6K2	2.73369	20.437	7.47599		A_23_P252306	ID1	-2.36769	2033.26	4814.13		A_24_P384569	EWSR1	2.29131	248.795	108.582
A_23_P120822	UPB1	2.73367	65.5182	23.9671		A_33_P3405966	ST3GAL3	-2.36576	54.5991	129.168		A_19_P00810873	A_19_P00810873	2.29103	38.1272	16.6419
A_33_P3393582	CCNDBP1	2.73344	39.1454	14.3209		A_24_P76018	C3orf71	-2.36555	24.3396	57.5765		A_23_P373724	PPFIBP1	2.29098	14.5975	6.3717
A_32_P29118	SEMA3D	2.73147	526.144	192.623		A_33_P3222539	DA751309	-2.36263	34.5729	81.6828		A_23_P251151	NELL1	2.28965	12.6435	5.522
A_23_P201386	DDAH1	2.7305	3771.5	1381.25		A_24_P99216	LRP10	-2.36182	58.2565	137.591		A_19_P00808996	A_19_P00808996	2.28906	41.791	18.2568
A_33_P3386723	A_33_P3386723	2.72968	29.3532	10.7533		A_24_P9321	HIST1H3I	-2.36164	1277.03	3015.88		A_33_P3234764	LOC100129235	2.28712	73.7692	32.2542
A_24_P145316	DTNBP1	2.72957	247.042	90.5056		A_24_P374634	STAU2	-2.35715	266.413	627.975		A_33_P3252785	ENST00000372270	2.28666	29.1253	12.737
A_19_P00801549	A_19_P00801549	2.72901	75.0054	27.4845		A_23_P202837	CCND1	-2.35703	1457.06	3434.34		A_33_P3363515	XRCC3	2.28666	70177.3	30689.8
A_33_P3322430	ENST00000399306	2.72786	3300.15	1209.79		A_23_P202219	CALHM2	-2.35523	171.547	404.033		A_33_P3424566	FLJ38717	2.2849	42.6695	18.6746
A_33_P3279959	Plxna4	2.72774	179.598	65.8416		A_23_P109171	BFSP1	-2.35435	8.53674	20.0984		A_19_P00809712	A_19_P00809712	2.28473	28.6911	12.5578
A_23_P143247	TSHZ2	2.72379	313.766	115.195		A_23_P12199	FAM46B	-2.3529	33.583	79.0173		A_23_P59388	DST	2.28314	37.7988	16.5556
A_23_P70359	C6orf59	2.72358	441.697	162.175		A_24_P329065	BTN3A1	-2.35272	4.24317	9.983		A_32_P69930	CCDC96	2.28036	363.805	159.539
A_23_P114740	CFH	2.72229	26.6843	9.80216		A_33_P3410925	KLF1	-2.35099	92.5393	217.559		A_33_P3559138	FLJ42200	2.27815	7557.56	3317.41
A_23_P61466	CD163L1	2.72124	580.45	213.304		A_23_P323761	TRAF3IP3	-2.3498	3.65381	8.58574		A_19_P00316857	A_19_P00316857	2.27697	259.178	113.826
A_33_P3374952	KLF17	2.72118	6676.53	2453.54		A_24_P237804	POTED	-2.34797	19.9747	46.9		A_19_P00318366	A_19_P00318366	2.27275	118.299	52.0511
A_33_P3281613	KCNT1	2.71835	430.898	158.515		A_23_P70445	HIST1H3E	-2.34731	4156.59	9756.79		A_32_P198731	NEURL1B	2.27147	3721.27	1638.26
A_33_P3373144	AX747203	2.71815	92.5581	34.0519		A_33_P3381666	ABLIM2	-2.34682	7.22035	16.9448		A_19_P00801351	A_19_P00801351	2.27142	531.729	234.095
A_23_P37623	GOLGA8A	2.71712	402.94	148.297		A_24_P941643	PLCB1	-2.34659	171.178	401.683		A_33_P3415744	ANKRD36B	2.27088	322.077	141.829
A_23_P421401	PDGFRB	2.71163	1636.35	603.457		A_33_P3357600	TRIM3	-2.3433	30.2117	70.7952		A_23_P161644	RBM14	2.27087	73.5784	32.4009
A_33_P3368695	HES7	2.7115	317.564	117.118		A_19_P00328039	A_19_P00328039	-2.34161	7.66727	17.9538		A_33_P3276369	HSD17B7	2.26895	378.503	166.818
A_33_P3323463	THC2543397	2.7107	47.418	17.4929		A_23_P7976	HIST1H1E	-2.34158	8397.91	19664.4		A_19_P00331164	A_19_P00331164	2.26846	103.632	45.6839
A_32_P204676	FABP5	2.71042	74.4141	27.4548		A_24_P148750	SH3BP5	-2.34055	788.763	1846.14		A_23_P205959	ALDH1A3	2.26842	94.7994	41.791
A_19_P00328042	A_19_P00328042	2.70965	116.249	42.9018		A_33_P3320197	FAM150B	-2.3397	4.48764	10.4997		A_33_P3267230	TBC1D3G	2.26783	859.064	378.805
A_33_P3359900	EMB	2.70926	264.561	97.6506		A_33_P3215422	LYL1	-2.33861	81.6142	190.864		A_33_P3333033	SGSM2	2.26495	976.68	431.215
A_33_P3337896	PDE4DIP	2.70787	123.25	45.5155		A_33_P3252834	PHLDA3	-2.33779	54.7391	127.969		A_23_P209360	KLHL29	2.26443	2971.93	1312.44
A_33_P3244585	FHAD1	2.70376	139.154	51.4667		A_24_P253003	WNT11	-2.33674	34.5966	80.8431		A_19_P00329699	A_19_P00329699	2.26378	22.4904	9.93492
A_33_P3320772	ATXN1	2.70348	50.1543	18.5517		A_33_P3352253	MTUS1	-2.33628	23.9917	56.0513		A_23_P250607	PLS3	2.26332	408.495	180.484
A_19_P00809147	A_19_P00809147	2.70011	128.747	47.6821		A_23_P215790	EGFR	-2.33573	134.822	314.907		A_23_P141142	QRICH2	2.26295	74.3965	32.8758
A_33_P3384775	ZNF295	2.69892	45.4951	16.8568		A_33_P3256267	PTAR1	-2.33475	28.7761	67.1848		A_19_P00811523	A_19_P00811523	2.26255	91.1836	40.3013
A_19_P00318261	A_19_P00318261	2.69891	860.589	318.865		A_23_P124427	NEK1	-2.33455	148.848	347.494		A_23_P401472	CHRM3	2.25904	19.4514	8.61046
A_33_P3410831	LOC729609	2.69766	1193.68	442.488		A_23_P168951	ZHX2	-2.33362	86.2482	201.271		A_23_P319583	RIMS3	2.25871	8802.01	3896.91
A_23_P254212	RPA4	2.69729	103.518	38.3785		A_33_P3299865	HIST1H4K	-2.33233	16847.3	39293.4		A_33_P3333777	LOC100129387	2.25657	276.22	122.407
A_33_P3422822	GJC2	2.69583	291.458	108.115		A_33_P3535649	FLYWCH1	-2.33107	44.0273	102.631		A_23_P14649	C15orf28	2.25397	5463.52	2423.96
A_33_P3471712	LOC284600	2.69242	158452	58851		A_24_P570049	PPARA	-2.32957	52.429	122.137		A_33_P3305472	ENST00000375052	2.25183	1360.24	604.061
A_19_P00329699	A_19_P00329699	2.69193	125.53	46.6321		A_33_P3256738	C9orf100	-2.32809	53.8874	125.455		A_19_P00317023	A_19_P00317023	2.25143	497.912	221.154
A_33_P3290296	LOC100130175	2.69129	206.314	76.66		A_23_P162746	CRYL1	-2.32785	39.5552	92.0787		A_23_P420348	POTED	2.25114	13.377	5.94232
A_33_P3380642	FRAS1	2.68978	56.8885	21.1499		A_33_P3275070	AX746903	-2.32756	6.41146	14.9231		A_33_P3310232	L2HGDH	2.24988	30172.5	13410.7
A_19_P00319850	A_19_P00319850	2.68849	33.1358	12.325		A_23_P63402	GPSM2	-2.32598	594.114	1381.9		A_33_P3398583	FLJ41649	2.24986	1220.55	542.499
A_33_P3209176	THC2506066	2.68788	5093.9	1895.14		A_33_P3404052	TNFAIP8	-2.32064	80.9423	187.838		A_19_P00331401	A_19_P00331401	2.24984	231.595	102.939
A_19_P00321962	A_19_P00321962	2.68667	10.0259	3.73172		A_33_P3349145	TTLL1	-2.31913	611.976	1419.25		A_33_P3399765	THC2511093	2.2495	82.6598	36.7458
A_33_P3713357	ALCAM	2.68656	1009.48	375.752		A_23_P123086	KIAA1908	-2.31902	259.342	601.419		A_33_P3423240	ENST00000374359	2.24929	27.785	12.3528
A_23_P255331	C4orf49	2.68625	2967.66	1104.76		A_23_P363174	HIST1H2AL	-2.31857	364.855	845.944		A_33_P3221489	KIRREL	2.24812	8.58426	3.81842
A_33_P3232861	LOC728558	2.68403	52.7214	19.6426		A_33_P3303925	A_33_P3303925	-2.31744	15.3063	35.4715		A_33_P3376350	SLC38A10	2.2468	40.5717	18.0576
A_19_P00811847	A_19_P00811847	2.68021	138.691	51.7462		A_23_P130149	ENO3	-2.31692	6921.73	16037.1		A_33_P3260322	A_33_P3260322	2.24676	681.224	303.202
A_19_P00331961	A_19_P00331961	2.67857	106.519	39.767		A_23_P78762	HSD17B14	-2.31605	68.9384	159.665		A_24_P341089	FLJ40330	2.2465	2177.23	969.165
A_33_P3392330	COQ4	2.67675	48.4475	18.0994		A_33_P3349455	LOC644525	-2.31586	29.6221	68.6007		A_33_P3383009	A_33_P3383009	2.24524	59.6082	26.5487
A_24_P360529	PDE7A	2.67624	123.281	46.0649		A_23_P500381	HTR7	-2.31531	106.91	247.53		A_23_P1102	ACTA1	2.24428	123.96	55.2337
A_23_P36658	MGST1	2.67492	852.489	318.697		A_23_P36689	LRRC23	-2.31269	232.292	537.219		A_19_P00317019	A_19_P00317019	2.24366	57.2811	25.5302
A_33_P3347049	A_33_P3347049	2.6727	281.664	105.386		A_23_P130753	DBP	-2.31129	243.667	563.184		A_33_P3410831	LOC729609	2.24365	1021.17	455.137
A_23_P369666	ZMYND8	2.6701	604.211	226.288		A_33_P3239884	NCAM2	-2.31063	57.4785	132.812		A_33_P3481987	SLC16A12	2.24293	113607	50651.1
A_19_P00809139	A_19_P00809139	2.66773	65.6713	24.6169		A_32_P377032	C2orf52	-2.30949	22.1745	51.2118		A_19_P00812106	A_19_P00812106	2.2414	181.684	81.0584
A_33_P3244998	TMEM212	2.66768	35030.1	13131.3		A_23_P343411	AGRN	-2.30867	1037.45	2395.13		A_23_P97283	PAQR6	2.24139	2359.42	1052.66
A_19_P00801856	A_19_P00801856	2.66714	28.1168	10.5419		A_23_P410965	KIAA1522	-2.30756	749.804	1730.22		A_24_P11315	OLFML3	2.24056	1680.85	750.191
A_23_P119943	IGFBP2	2.66431	53959.8	20252.8		A_23_P89302	CACNG1	-2.30736	10.8595	25.0568		A_32_P151544	KRT18	2.23944	950.698	424.525
A_19_P00319130	A_19_P00319130	2.66155	237.922	89.3925		A_23_P121374	SEMA5B	-2.30708	1754.5	4047.76		A_33_P3239267	C3orf54	2.2386	7984.96	3566.95
A_33_P3214785	AK094801	2.65673	108.582	40.8705		A_24_P150791	JPH3	-2.30669	18.2836	42.1746		A_33_P3210160	NAA40	2.23625	200034	89450.4
A_33_P3294961	LAT2	2.65613	2687.87	1011.95		A_23_P120883	HMOX1	-2.30649	204.959	472.736		A_23_P17103	TSGA10	2.23461	17.9218	8.0201
A_33_P3392250	FAM178A	2.65393	377.061	142.077		A_33_P3606465	LOC645158	-2.30235	34.2456	78.8456		A_24_P456723	LOC728537	2.23428	209.043	93.5617
A_33_P3389578	A_33_P3389578	2.65363	188.901	71.1858		A_33_P3404531	ZCWPW1	-2.30121	25.75	59.2561		A_33_P3356306	LYG2	2.23293	26.8169	12.0098
A_33_P3783812	C8orf60	2.65321	84.3387	31.7875		A_23_P142447	MYO1F	-2.29981	36.9095	84.8848		A_33_P3286372	C2orf48	2.22974	64.5862	28.9658
A_19_P00322687	A_19_P00322687	2.6527	938.217	353.684		A_33_P3350778	ZNF699	-2.29726	22.8603	52.5162		A_33_P3722568	NCRNA00107	2.22953	200.923	90.1188
A_23_P250347	CAMK4	2.6523	964.671	363.711		A_33_P3297444	ABTB1	-2.29605	126.797	291.132		A_33_P3211569	Erbb3	2.22893	30.9593	13.8897
A_33_P3350268	LOC100132428	2.65161	21.5818	8.13914		A_23_P39251	PLIN5	-2.29565	10.1101	23.2093		A_24_P151834	ANKFY1	2.22763	412.84	185.327
A_19_P00329660	A_19_P00329660	2.65058	44.036	16.6137		A_33_P3417626	ENHO	-2.29527	2379.34	5461.23		A_33_P3322082	NSFP1	2.22752	203.004	91.1347
A_33_P3421183	THC2570832	2.64791	35.4825	13.4002		A_23_P161297	OGDHL	-2.29277	1030.71	2363.18		A_19_P00801676	A_19_P00801676	2.22669	100.664	45.2078
A_33_P3286774	PDE4DIP	2.64773	25.6414	9.68429		A_23_P436281	HIST2H4B	-2.29196	5762.08	13206.4		A_19_P00809599	A_19_P00809599	2.22652	74.2222	33.3355
A_33_P3237517	ZNF292	2.64747	87.0162	32.8677		A_24_P71661	CRTAP	-2.2919	9.8293	22.5278		A_33_P3298440	hCG_1986447	2.22583	82.1085	36.8889
A_33_P3722568	NCRNA00107	2.64716	164.662	62.2033		A_23_P144896	PDLIM7	-2.28711	482.533	1103.6		A_33_P3299872	HINT3	2.22489	2441.02	1097.14
A_23_P161624	FOSL1	2.64643	25.507	9.63825		A_33_P3258383	A_33_P3258383	-2.28592	9.69447	22.1608		A_33_P3285430	ENST00000380998	2.22361	125.147	56.2809
A_33_P3242369	LOC100130755	2.64581	27.6935	10.4669		A_19_P00808774	A_19_P00808774	-2.28361	112.953	257.941		A_33_P3311770	ZNF789	2.22254	266.538	119.925
A_32_P76853	ENST00000450802	2.64483	756.308	285.958		A_23_P101642	PTPRH	-2.28339	61.438	140.287		A_33_P3276913	ENST00000399010	2.22168	141.296	63.5987
A_33_P3210583	AAK1	2.64409	24.0723	9.10421		A_24_P354715	NT5E	-2.28306	3.97876	9.08376		A_23_P355289	AFG3L1	2.22059	9405.34	4235.5
A_33_P3296852	LOC286434	2.64328	148358	56126.4		A_32_P420563	RNF215	-2.28299	57.5902	131.478		A_23_P82286	ZAN	2.22039	133.681	60.2062
A_19_P00809830	A_19_P00809830	2.64223	10.9533	4.14548		A_23_P210608	ZNF217	-2.28229	973.549	2221.92		A_24_P303420	LOC221442	2.21988	33.4978	15.0899
A_19_P00809656	A_19_P00809656	2.63923	159.224	60.3298		A_23_P166775	IL17RC	-2.28077	69.3232	158.11		A_23_P18055	C3orf51	2.21943	123.767	55.7655
A_23_P165624	TNFAIP6	2.63917	9.66275	3.66129		A_32_P16007	POTEB	-2.28053	19.0595	43.4657		A_33_P3291708	BE613848	2.21912	108.668	48.9691
A_32_P208403	GNG2	2.63767	889.864	337.368		A_23_P209288	CUL3	-2.27817	48.3652	110.184		A_19_P00327297	A_19_P00327297	2.21884	8.61861	3.88429
A_33_P3215093	CHIC1	2.6316	34.6085	13.1511		A_23_P18518	TRAM1L1	-2.2772	36.3151	82.6967		A_19_P00320293	A_19_P00320293	2.21749	644.561	290.671
A_19_P00325887	A_19_P00325887	2.62805	66.0958	25.1501		A_33_P3274319	TMEM52	-2.27424	29.0279	66.0162		A_23_P398854	DOK7	2.21645	19.507	8.80101
A_33_P3330991	LOC100134237	2.62656	122.372	46.5902		A_23_P302568	SLC30A3	-2.27373	436.065	991.494		A_33_P3396972	LOC100129113	2.21615	82.2521	37.1149
A_33_P3365845	A_33_P3365845	2.62626	102.247	38.9325		A_33_P3240512	Wdr26	-2.2732	3944.74	8967.16		A_33_P3403102	PRR18	2.21613	146.826	66.2531
A_19_P00324436	A_19_P00324436	2.62536	25.63	9.76248		A_23_P307761	CABLES2	-2.27319	144.234	327.871		A_33_P3386532	AK024058	2.21562	252.79	114.094
A_33_P3235990	PTPN21	2.62388	475.971	181.399		A_23_P24755	STX5	-2.27267	592.942	1347.56		A_23_P379034	BAIAP2L2	2.21519	93.9026	42.3903
A_23_P26358	SMG1	2.62317	4030.13	1536.36		A_19_P00812742	A_19_P00812742	-2.27197	289.842	658.513		A_33_P3225487	HSD17B7	2.21494	665.322	300.379
A_19_P00810043	A_19_P00810043	2.62156	311.979	119.005		A_23_P12147	C1orf74	-2.27087	75.5696	171.609		A_19_P00803561	A_19_P00803561	2.21368	269.741	121.852
A_19_P00325508	A_19_P00325508	2.6203	190.034	72.5238		A_23_P415021	METTL7A	-2.26994	1628.57	3696.76		A_33_P3263392	LOC729696	2.21344	47.3121	21.3749
A_33_P3382147	STARD13	2.61954	40.4114	15.4269		A_24_P67189	ENST00000323383	-2.26954	8.87313	20.1379		A_23_P123622	NPR2	2.21176	309.232	139.813
A_33_P3291708	BE613848	2.61843	64.9869	24.819		A_23_P501887	DHPS	-2.2668	1505.1	3411.76		A_23_P164022	MYO1C	2.21166	37911.7	17141.7
A_33_P3379841	CG030	2.61672	104.759	40.0343		A_23_P377299	ECE2	-2.2641	44.4989	100.75		A_33_P3292179	ABCA9	2.21138	11933.1	5396.2
A_33_P3405904	THC2719035	2.61563	67.6043	25.8463		A_33_P3240507	Wdr26	-2.26399	3099.02	7016.17		A_19_P00812284	A_19_P00812284	2.21038	49.7862	22.5238
A_24_P170095	ENST00000412600	2.61175	66.0672	25.2962		A_33_P3256880	LOC642980	-2.26361	9.77883	22.1354		A_33_P3290296	LOC100130175	2.21022	228.371	103.325
A_33_P3382769	A_33_P3382769	2.61019	148.559	56.9152		A_33_P3398946	IRF2BP1	-2.26355	14.8641	33.6455		A_33_P3405285	TMEM212	2.21009	6269.33	2836.68
A_33_P3502311	HERC2P7	2.60994	215.006	82.3796		A_24_P6305	RPL10	-2.26247	11.7179	26.5115		A_33_P3275959	SLC25A16	2.2083	1013.71	459.045
A_19_P00812263	A_19_P00812263	2.60743	22.7589	8.72847		A_33_P3238433	ALDH3A1	-2.26247	12.5755	28.4517		A_19_P00322276	A_19_P00322276	2.20625	17.1653	7.78029
A_19_P00319514	A_19_P00319514	2.6043	42.544	16.3361		A_23_P105002	ROM1	-2.26166	188.203	425.651		A_19_P00316205	A_19_P00316205	2.20556	177.52	80.4876
A_33_P3331711	LOC100130463	2.60379	88.2274	33.8843		A_33_P3461039	LOC728705	-2.26134	205.352	464.371		A_19_P00323369	A_19_P00323369	2.20419	242.714	110.115
A_33_P3415340	ENST00000410052	2.60363	58.3156	22.3978		A_33_P3323218	ALS2CR8	-2.26104	56.3474	127.404		A_33_P3215788	ANKRD36	2.20361	445.494	202.165
A_19_P00809313	A_19_P00809313	2.60168	174.827	67.1975		A_23_P66038	ZDHHC1	-2.26058	14.167	32.0257		A_23_P169494	ORM1	2.20205	98.0112	44.5091
A_32_P62211	BX538057	2.59881	141.927	54.6124		A_23_P368996	LRRC56	-2.25988	55.5815	125.607		A_19_P00319907	A_19_P00319907	2.20125	572.445	260.055
A_19_P00324238	A_19_P00324238	2.59848	677.677	260.798		A_33_P3246268	Hoxd13	-2.25949	16.84	38.05		A_23_P56659	DQX1	2.20018	107.96	49.0688
A_33_P3225983	LOC100133923	2.5958	1166.3	449.305		A_33_P3306202	AX747684	-2.25891	134.249	303.257		A_33_P3362806	GRIPAP1	2.19949	53.4776	24.3136
A_19_P00811420	A_19_P00811420	2.59313	249.516	96.2218		A_33_P3417944	HDAC11	-2.25723	21.9684	49.5878		A_19_P00317575	A_19_P00317575	2.19885	3418.91	1554.87
A_33_P3340639	GPAM	2.59184	690.188	266.292		A_23_P394064	PTRF	-2.25712	20.2934	45.8044		A_19_P00331620	A_19_P00331620	2.19861	111.911	50.901
A_19_P00807100	A_19_P00807100	2.58504	400.148	154.794		A_33_P3392537	TK2	-2.2567	6.63652	14.9766		A_23_P48997	PSTPIP1	2.19802	157.723	71.757
A_33_P3403179	LOC728401	2.58418	363.553	140.684		A_23_P79134	PLEKHF1	-2.25647	33.8075	76.2857		A_33_P3357382	POGZ	2.19798	250.94	114.169
A_19_P00328176	A_19_P00328176	2.58395	34.9436	13.5233		A_23_P15734	KRT9	-2.25644	34.0043	76.7286		A_33_P3233170	ENST00000355177	2.19756	1034.87	470.916
A_24_P55295	GJA1	2.58363	15.6345	6.05136		A_24_P142269	HIRIP3	-2.25559	370.545	835.798		A_32_P135348	TANC1	2.1967	1773.32	807.266
A_23_P6561	FLJ10213	2.58358	398.249	154.146		A_33_P3318668	C9orf169	-2.25525	83.5225	188.364		A_33_P3371752	ENST00000371727	2.19656	895.811	407.825
A_33_P3780572	LOC401164	2.57994	13.5509	5.25239		A_33_P3346032	LOC727808	-2.25521	9.81733	22.1402		A_24_P388570	MINA	2.19641	191.024	86.9709
A_19_P00804601	A_19_P00804601	2.57902	75.7319	29.3647		A_23_P140146	IFI27L2	-2.25463	1994.85	4497.64		A_33_P3211260	DBNL	2.1924	441.167	201.225
A_23_P26124	RORA	2.57795	284.231	110.255		A_33_P3401701	EDNRA	-2.25329	11.847	26.6948		A_23_P259621	LAT2	2.19216	114.293	52.1369
A_19_P00317436	A_19_P00317436	2.57387	1353.43	525.835		A_24_P131173	C1orf115	-2.25305	4.89828	11.036		A_19_P00803865	A_19_P00803865	2.19203	686.088	312.993
A_33_P3288659	ACTL8	2.57351	87.3668	33.9485		A_32_P151933	FECH	-2.25238	37.5617	84.6031		A_33_P3303542	SSC5D	2.18861	115.17	52.6224
A_33_P3439713	LOC283713	2.57302	15.4557	6.00682		A_23_P50786	CLIP3	-2.2522	1329.98	2995.39		A_33_P3299796	MAN1B1	2.18768	113.023	51.6636
A_19_P00320838	A_19_P00320838	2.5727	56.2809	21.8762		A_33_P3295655	APBA1	-2.25184	378.203	851.653		A_19_P00812750	A_19_P00812750	2.18598	153.246	70.1043
A_33_P3372526	MDH1B	2.5718	853.456	331.851		A_23_P122852	SMARCD3	-2.25068	842.518	1896.24		A_33_P3297599	ENST00000391329	2.18538	10062	4604.24
A_24_P314597	ENST00000335883	2.57145	149.761	58.2398		A_23_P28507	MGAT4A	-2.24938	37.4254	84.1839		A_23_P98350	BIRC3	2.1853	21.4691	9.82435
A_33_P3632937	AX747537	2.57104	1533.64	596.506		A_23_P12643	AS3MT	-2.249	117.889	265.132		A_19_P00327889	A_19_P00327889	2.18421	31.7401	14.5316
A_19_P00812106	A_19_P00812106	2.56965	271.69	105.73		A_33_P3365553	LOC389634	-2.24893	20.26	45.5634		A_19_P00805046	A_19_P00805046	2.18341	29.2345	13.3894
A_19_P00803763	A_19_P00803763	2.56784	42.5231	16.5599		A_23_P349966	TMEM130	-2.24866	1895.68	4262.74		A_19_P00812958	A_19_P00812958	2.18325	310.261	142.11
A_33_P3219720	ZNF248	2.56748	2811.51	1095.04		A_32_P32739	NAGS	-2.24864	192.125	432.02		A_33_P3393582	CCNDBP1	2.18318	70.189	32.1498
A_19_P00320939	A_19_P00320939	2.56309	16.1672	6.30769		A_33_P3217480	HIRIP3	-2.24842	3494.53	7857.18		A_33_P3382769	A_33_P3382769	2.18287	135.937	62.2746
A_33_P3247624	REP15	2.55972	157.219	61.4204		A_23_P36985	PCDH8	-2.24826	4.00461	9.00339		A_32_P16315	RP11-631M21,2	2.18267	77.4942	35.5043
A_33_P3326989	RAGE	2.55775	22.4659	8.78346		A_24_P268123	ST3GAL3	-2.24733	87.4303	196.484		A_33_P3257155	ENST00000370442	2.18189	56.4794	25.8855
A_19_P00323822	A_19_P00323822	2.55731	28.3887	11.101		A_32_P790284	KATNAL2	-2.24719	4.55488	10.2357		A_23_P157865	TNC	2.17998	38.3553	17.5943
A_23_P339098	SLC35F2	2.55445	1262.07	494.066		A_23_P401076	SUSD3	-2.24629	16.486	37.0324		A_19_P00812584	A_19_P00812584	2.17995	94.753	43.4657
A_24_P167877	LOC100132247	2.55096	51919.9	20353.1		A_23_P397208	GSTM2	-2.24568	368.449	827.419		A_33_P3645805	AK021797	2.17804	9272.59	4257.32
A_19_P00322616	A_19_P00322616	2.55074	950.698	372.714		A_23_P39375	KLHL26	-2.24555	72.4466	162.682		A_33_P3400699	SLC26A5	2.17624	23.1184	10.6231
A_33_P3378697	LOC645534	2.54762	459.9	180.522		A_23_P17695	SLC37A1	-2.24493	107.402	241.109		A_19_P00808261	A_19_P00808261	2.17624	14.6066	6.71184
A_33_P3409099	ATXN1	2.54645	169.369	66.5118		A_19_P00328670	A_19_P00328670	-2.24422	23.3405	52.3812		A_23_P217367	ATG4A	2.17591	243.108	111.727
A_33_P3249524	SPDYE2	2.54528	175.436	68.9261		A_24_P406132	MAPK13	-2.24329	200.117	448.921		A_23_P421401	PDGFRB	2.17542	820.267	377.061
A_19_P00318930	A_19_P00318930	2.54431	824.952	324.234		A_23_P60166	DEPDC6	-2.24237	80.0933	179.598		A_19_P00327108	A_19_P00327108	2.1751	59.0443	27.1456
A_19_P00804830	A_19_P00804830	2.54036	15.9588	6.28207		A_19_P00327989	A_19_P00327989	-2.24162	12.7398	28.5577		A_33_P3379841	CG030	2.17295	90.0012	41.4188
A_33_P3370461	SUZ12P	2.5399	91918.5	36189.9		A_23_P386168	PRR24	-2.24144	430.266	964.415		A_33_P3408237	THC2560329	2.17069	69.3737	31.9594
A_23_P207632	ATP2A3	2.53935	121.458	47.8301		A_33_P3215929	PRR5	-2.23818	42.6228	95.3978		A_33_P3321602	PHACTR4	2.17022	59.8395	27.573
A_23_P210581	KCNG1	2.53907	835.385	329.012		A_32_P54553	USP41	-2.23661	7.18699	16.0745		A_23_P131825	TNNC2	2.16976	32.9611	15.1911
A_33_P3372297	ABR	2.539	232.212	91.4584		A_33_P3272773	ZNF217	-2.23653	621.38	1389.74		A_33_P3397795	C14orf135	2.16962	1168.01	538.348
A_33_P3349496	LOC100130413	2.53883	30.4721	12.0024		A_32_P486620	IGSF22	-2.23449	21.6179	48.305		A_33_P3281358	THC2574518	2.16664	120.635	55.6783
A_33_P3400699	SLC26A5	2.53822	47.4089	18.678		A_24_P124349	PDGFD	-2.23187	9.58414	21.3906		A_23_P26358	SMG1	2.1666	3081.16	1422.12
A_24_P931443	GPR68	2.538	91.7211	36.1391		A_23_P84344	SIGIRR	-2.22876	868.796	1936.34		A_33_P3460043	C8orf56	2.16604	382.172	176.439
A_19_P00324780	A_19_P00324780	2.53536	259.92	102.518		A_23_P302005	STON1	-2.22863	187.134	417.051		A_33_P3327986	A_33_P3327986	2.16603	8653.3	3995.01
A_23_P67896	SCN3A	2.53393	349.247	137.829		A_19_P00323252	A_19_P00323252	-2.22843	7.17736	15.9942		A_33_P3259865	C1orf220	2.16565	79.0319	36.4934
A_33_P3364869	NAMPT	2.53331	318.626	125.774		A_33_P3263359	WIBG	-2.22671	42.3191	94.2321		A_33_P3367795	ENST00000380381	2.16552	245.762	113.489
A_19_P00317575	A_19_P00317575	2.53203	3818.92	1508.24		A_24_P322741	IL10RB	-2.22556	171.446	381.563		A_19_P00324839	A_19_P00324839	2.16546	241.056	111.318
A_33_P3345717	DCX	2.53019	1670.88	660.379		A_23_P130653	RTBDN	-2.22536	230.238	512.362		A_33_P3421219	LOC647070	2.16493	2711.95	1252.67
A_33_P3252499	WDR52	2.52814	9.65941	3.82076		A_23_P210708	SIRPA	-2.22322	14.162	31.4854		A_33_P3351934	MSTO2P	2.1648	4169	1925.81
A_19_P00321868	A_19_P00321868	2.52749	23.7922	9.41336		A_24_P925314	GM2A	-2.22235	51.9315	115.41		A_33_P3881056	LOC100128567	2.16427	182.051	84.1168
A_33_P3447441	DKFZp667E0512	2.52299	46.5383	18.4457		A_23_P46378	PIGV	-2.22107	227.381	505.027		A_33_P3219720	ZNF248	2.16329	2530.04	1169.53
A_33_P3759592	FLJ13773	2.52075	82511.3	32732.8		A_24_P391568	ARNT	-2.22099	118.388	262.938		A_23_P7957	GNMT	2.16225	16.3763	7.57373
A_33_P3224971	A_33_P3224971	2.51843	3281.9	1303.15		A_23_P351837	KLHL35	-2.22071	65.8702	146.279		A_19_P00318133	A_19_P00318133	2.16179	68.1945	31.5453
A_33_P3356075	LPIN1	2.51809	181.553	72.0995		A_23_P143147	TCFL5	-2.22023	450.746	1000.76		A_33_P3225696	ZNF526	2.16179	27386.6	12668.5
A_23_P69617	UNC5C	2.51712	871.447	346.208		A_33_P3351955	EGFR	-2.21976	21.3954	47.4927		A_33_P3373144	AX747203	2.16096	100.063	46.3051
A_19_P00317523	A_19_P00317523	2.51653	2248.93	893.661		A_24_P20873	HIST1H4I	-2.21859	3640.48	8076.73		A_23_P502464	NOS2	2.1609	244.232	113.023
A_33_P3419835	NCRNA00095	2.51562	132.042	52.4887		A_23_P123454	NUDT18	-2.21837	103.019	228.535		A_24_P298027	AXIN2	2.16078	1348.2	623.943
A_23_P59877	FABP5	2.5151	126.689	50.3712		A_24_P142743	CNN2	-2.21797	2067.4	4585.43		A_33_P3344204	ZDHHC11	2.15986	2335.53	1081.33
A_33_P3711318	LOC257152	2.51449	291.875	116.077		A_24_P139943	HS1BP3	-2.2178	686.264	1522		A_33_P3308101	LOC100132217	2.15983	388.049	179.666
A_33_P3411307	LOC100130276	2.51417	43.0768	17.1336		A_23_P137705	TBX19	-2.21661	95.9361	212.653		A_23_P218817	CPT1B	2.15963	1627.63	753.658
A_33_P3405285	TMEM212	2.51378	7137.49	2839.35		A_23_P30813	HIST1H4K	-2.21624	10742.2	23807.3		A_19_P00321977	A_19_P00321977	2.15829	34.4913	15.9809
A_33_P3240158	A_33_P3240158	2.51349	19.1935	7.63618		A_33_P3209915	PTAR1	-2.21542	114.023	252.61		A_32_P43826	LOC441666	2.15826	361.948	167.703
A_24_P52697	H19	2.51345	25433.8	10119.1		A_23_P171095	USP27X	-2.21522	98.8291	218.929		A_33_P3677020	AX748082	2.15755	139.631	64.7172
A_32_P120604	ENST00000219090	2.51284	159.843	63.6107		A_23_P96087	H1FX	-2.2151	2875.87	6370.33		A_33_P3368695	HES7	2.15488	17.7216	8.22397
A_23_P14649	C15orf28	2.51239	6393.67	2544.86		A_32_P99347	C9orf110	-2.21326	37.6908	83.4196		A_33_P3375451	NYNRIN	2.15431	104.311	48.4197
A_23_P162918	SERPINA3	2.51131	46.5325	18.5292		A_19_P00810333	A_19_P00810333	-2.21298	4.16122	9.2087		A_23_P259357	SLC35E4	2.154	77427.6	35946
A_32_P8813	LOC283663	2.5095	110.957	44.215		A_19_P00319714	A_19_P00319714	-2.21157	134.199	296.79		A_23_P204801	SLC41A2	2.1535	8.9938	4.17637
A_19_P00804357	A_19_P00804357	2.50929	264.152	105.27		A_23_P113462	KIF21A	-2.21157	605.527	1339.16		A_32_P212802	LOC442572	2.1533	181.726	84.3945
A_33_P3321781	FLJ44342	2.50714	774.773	309.027		A_19_P00320718	A_19_P00320718	-2.21155	10.2376	22.6409		A_23_P103756	OVGP1	2.1532	78.8273	36.6093
A_33_P3343101	AK309941	2.50459	71.5369	28.5624		A_19_P00803000	A_19_P00803000	-2.21141	11.5628	25.5702		A_33_P3404829	C10orf93	2.15319	8.24221	3.82791
A_23_P119337	ATF5	2.50319	103.814	41.4725		A_33_P3368049	LOC643988	-2.20941	747.313	1651.12		A_33_P3392350	A_33_P3392350	2.15186	78.4218	36.4437
A_19_P00804050	A_19_P00804050	2.50291	130.683	52.2123		A_24_P924862	RAPH1	-2.20803	859.829	1898.53		A_33_P3255755	CROCCL1	2.14997	102.833	47.8301
A_33_P3246763	AANAT	2.50291	62.2606	24.8753		A_32_P68050	NEK1	-2.20755	352.058	777.187		A_23_P102950	RSPH1	2.14972	53.5546	24.9123
A_23_P97283	PAQR6	2.50237	2910	1162.9		A_23_P1043	C1orf106	-2.20723	13.9219	30.7288		A_23_P31135	ACAT2	2.14729	14430.8	6720.46
A_33_P3354404	KRTAP12-2	2.50233	109.621	43.8077		A_33_P3254412	ULK2	-2.20615	97.5939	215.307		A_33_P3323722	ARL4C	2.14569	3044.34	1418.82
A_23_P48198	GLT8D2	2.49982	8.97794	3.59144		A_23_P112634	C4orf34	-2.20562	439.407	969.165		A_33_P3393170	CAPN5	2.14453	1344.71	627.043
A_33_P3354499	LOC401480	2.49917	1010.95	404.514		A_23_P50674	C19orf36	-2.20554	7.2189	15.9216		A_33_P3228988	BC057831	2.14297	57931.8	27033.5
A_24_P154037	IRS2	2.4985	2576.59	1031.25		A_23_P102950	RSPH1	-2.20445	190.424	419.78		A_33_P3787904	LOC400604	2.1418	37410.4	17466.8
A_33_P3315763	ENST00000398953	2.49644	120764	48374.4		A_23_P164047	MMD	-2.20371	3835.58	8452.51		A_33_P3214427	THC2782479	2.14056	29.1526	13.6191
A_33_P3334047	LOC100134102	2.49461	107.049	42.9123		A_19_P00322435	A_19_P00322435	-2.20324	24.6875	54.3925		A_19_P00329941	A_19_P00329941	2.14045	39.0265	18.2329
A_33_P3384442	ENST00000370677	2.49424	54290	21766.2		A_33_P3319870	GREM1	-2.20277	3.88686	8.56185		A_33_P3362239	A_33_P3362239	2.14023	432.967	202.3
A_33_P3349395	CECR2	2.49393	150.096	60.1845		A_23_P31945	IL33	-2.20143	6.23363	13.7229		A_33_P3345643	ZDHHC11	2.14021	2546.03	1189.61
A_23_P76731	RAGE	2.49311	384.825	154.356		A_33_P3287084	LOC100128009	-2.2014	14.1887	31.2351		A_19_P00317529	A_19_P00317529	2.13873	167.44	78.2895
A_33_P3356525	FLJ45482	2.49251	1975.33	792.508		A_33_P3316683	SNX21	-2.20133	31.877	70.1717		A_33_P3286846	TP53TG3	2.13856	15.3303	7.16852
A_23_P204079	NPFF	2.49172	508.438	204.051		A_23_P1594	VEGFB	-2.20118	4259.16	9375.18		A_23_P35349	SVIL	2.13688	8.95199	4.18929
A_33_P3388491	PQLC2	2.49165	200034	80281.5		A_23_P312610	ENST00000355040	-2.19976	93.5389	205.763		A_33_P3378697	LOC645534	2.13626	282.845	132.402
A_19_P00329742	A_19_P00329742	2.49022	25.9716	10.4295		A_23_P31218	C7orf13	-2.19874	30.1518	66.296		A_19_P00813557	A_19_P00813557	2.13613	108.994	51.0238
A_33_P3289860	BX648603	2.48872	2433.42	977.779		A_23_P110412	TMEM150C	-2.1978	16.5303	36.3303		A_33_P3390580	CCDC144A	2.13601	337.129	157.831
A_33_P3309481	PTPRVP	2.48849	160.691	64.5737		A_33_P3423365	Gsn	-2.19721	4.1671	9.156		A_19_P00800732	A_19_P00800732	2.13584	19.0126	8.90167
A_23_P80048	FER1L4	2.48742	192.492	77.3863		A_24_P382187	IGFBP4	-2.19698	218.023	478.993		A_23_P147439	ATXN2L	2.13524	135.332	63.38
A_24_P383523	SAMD4A	2.48585	42.401	17.0569		A_33_P3297978	MYO1E	-2.19634	18.7892	41.2675		A_33_P3398111	ENST00000378416	2.13503	143.044	66.9988
A_24_P684186	EMB	2.48407	365.445	147.115		A_33_P3271885	LOC650262	-2.19623	16.1173	35.3972		A_33_P3759592	FLJ13773	2.1342	76910.4	36037.2
A_24_P221414	DYNC1I1	2.48382	113.023	45.5038		A_33_P3387365	PXMP4	-2.19526	330.213	724.904		A_19_P00808126	A_19_P00808126	2.13413	160.072	75.0054
A_23_P171237	ACRC	2.48241	201.768	81.279		A_33_P3260669	STK3	-2.19454	407.825	894.989		A_23_P209347	ANKRD44	2.1334	318.626	149.351
A_33_P3211569	Erbb3	2.48115	25.7952	10.3965		A_33_P3221458	ZNF204P	-2.1941	6.06179	13.3002		A_33_P3363537	THC2725851	2.13327	219.52	102.903
A_23_P315571	RFTN1	2.48056	2039.03	822.004		A_32_P16315	RP11-631M21,2	-2.19397	54.0067	118.489		A_33_P3331791	A_33_P3331791	2.13304	386.932	181.399
A_24_P352116	SNHG7	2.48	384.769	155.149		A_23_P164814	C19orf57	-2.19336	586.379	1286.14		A_24_P412156	CXCL12	2.12984	219.935	103.264
A_33_P3407826	A_33_P3407826	2.4793	1236.4	498.691		A_23_P350689	ZDHHC23	-2.19245	8.94126	19.6032		A_19_P00806292	A_19_P00806292	2.12972	794.369	372.992
A_23_P147918	S100A16	2.47805	1493.57	602.719		A_23_P8055	NRM	-2.19187	1297.14	2843.15		A_33_P3354499	LOC401480	2.12928	945.001	443.813
A_32_P114003	LOC100192378	2.47733	9.50954	3.83863		A_33_P3399363	GPR155	-2.19072	32.884	72.0396		A_33_P3827416	RP11-144G6,7	2.12842	72723.2	34167.6
A_33_P3311653	PDS5A	2.47612	204.855	82.7324		A_33_P3229215	C1orf203	-2.18736	25.4944	55.7655		A_23_P93727	SDK1	2.12812	42.0042	19.7377
A_23_P212050	BCHE	2.47609	258.028	104.208		A_23_P342934	TLE3	-2.18677	172.653	377.552		A_33_P3659678	NR6A1	2.12728	1121.8	527.339
A_19_P00331671	A_19_P00331671	2.47506	36.8055	14.8705		A_23_P111492	MOSPD3	-2.18632	201.076	439.617		A_33_P3417865	ZFP36L1	2.12608	40.895	19.2349
A_33_P3665553	FLJ44253	2.47421	465.316	188.067		A_23_P151614	PSME1	-2.18505	286.439	625.883		A_32_P156373	DA110513	2.12599	37.4396	17.6104
A_24_P728006	ENST00000407744	2.47276	111.999	45.2933		A_33_P3302210	LOC100129129	-2.184	182.119	397.748		A_33_P3257013	ENST00000416633	2.1258	53.6448	25.2351
A_33_P3389827	PROM2	2.47255	38.535	15.5851		A_19_P00812924	A_19_P00812924	-2.18233	29.3807	64.1185		A_19_P00316565	A_19_P00316565	2.12566	17.3599	8.16684
A_33_P3376622	MLLT6	2.47188	148	59.8735		A_23_P16116	RAB4B	-2.18215	136.786	298.488		A_19_P00323895	A_19_P00323895	2.12462	2854.64	1343.6
A_23_P38328	DBF4B	2.47166	362.981	146.858		A_23_P161522	TMEM134	-2.18195	662.641	1445.85		A_32_P352358	LOC650293	2.12251	106.562	50.2058
A_33_P3236267	REXO1L1	2.47156	7974.47	3226.5		A_33_P3238295	FAM66C	-2.18177	17.4929	38.1654		A_33_P3537875	MGC10814	2.12143	15562.5	7335.84
A_19_P00323211	A_19_P00323211	2.47115	90.9979	36.8241		A_23_P23584	CTNNBIP1	-2.18142	1938.45	4228.58		A_33_P3415623	LRRIQ1	2.12086	52.757	24.8753
A_19_P00331316	A_19_P00331316	2.47061	303.315	122.769		A_24_P687326	C9orf109	-2.18042	46.5482	101.494		A_33_P3335624	ENST00000338548	2.11993	1389.32	655.363
A_19_P00809471	A_19_P00809471	2.47023	1886.44	763.669		A_33_P3343972	Rsph1	-2.17957	152.282	331.91		A_32_P40547	MEG3	2.11991	7686.95	3626.07
A_33_P3258846	A_33_P3258846	2.47004	782.805	316.92		A_24_P217848	HIST1H2AK	-2.17895	11158.4	24313.7		A_33_P3311439	GCH1	2.11943	558.835	263.673
A_24_P772488	PLXNA4	2.46975	129.19	52.3092		A_23_P73345	MITF	-2.17708	13.799	30.0416		A_23_P76350	GNB3	2.11878	298.412	140.841
A_33_P3385561	ENST00000398387	2.46826	2586.89	1048.06		A_23_P133359	ZFP2	-2.1761	30.751	66.9173		A_33_P3280066	PTRF	2.11756	56587.6	26723
A_23_P416305	RPL27A	2.46679	163.198	66.1578		A_23_P129556	IL4R	-2.17554	189.64	412.57		A_24_P481375	AK021668	2.11685	299.179	141.332
A_24_P940115	DLC1	2.46669	358.64	145.393		A_33_P3314550	RAB3A	-2.17485	899.05	1955.3		A_24_P120934	GADD45G	2.11595	73.4008	34.6893
A_33_P3333033	SGSM2	2.46578	1267.79	514.156		A_24_P169386	C2orf84	-2.17465	5.40717	11.7587		A_19_P00331320	A_19_P00331320	2.11585	44.8519	21.1981
A_32_P116323	SMG1	2.46569	1772.28	718.776		A_23_P92042	ITPR1	-2.17419	469.122	1019.96		A_32_P34138	FAM25A	2.11513	49.6708	23.4836
A_19_P00315526	A_19_P00315526	2.46482	150.881	61.2137		A_33_P3286293	CTNNBIP1	-2.17362	103.264	224.456		A_23_P11859	HSD17B7	2.11436	683.267	323.156
A_33_P3353170	CLTC	2.46407	215.06	87.2782		A_24_P217306	ZIC4	-2.17166	10.234	22.2248		A_23_P171237	ACRC	2.11383	176.777	83.6284
A_33_P3234864	UTRN	2.46239	58.5856	23.7922		A_23_P145376	MAPK13	-2.1714	88.4795	192.125		A_24_P260443	THBS4	2.11375	1186.84	561.485
A_32_P231568	RASEF	2.46155	508.536	206.592		A_24_P664850	ST8SIA2	-2.16962	100.71	218.502		A_23_P426021	SEL1L3	2.11334	734.371	347.494
A_23_P74278	PDE4B	2.46075	116.564	47.3694		A_19_P00807900	A_19_P00807900	-2.1695	30.0609	65.2172		A_24_P728006	ENST00000407744	2.11134	104.105	49.3077
A_33_P3209522	SLFN5	2.46048	3457.73	1405.31		A_23_P212126	COLQ	-2.16943	52.3476	113.564		A_32_P170749	STAG3L2	2.11133	1586.69	751.512
A_33_P3314436	FBXL17	2.45996	131.249	53.3542		A_24_P355626	ABCG4	-2.16797	115.8	251.052		A_23_P210131	LOC400987	2.11078	1024.57	485.399
A_24_P107859	SPRED1	2.45811	176.65	71.8642		A_24_P185709	EPB41L1	-2.16767	250.647	543.319		A_33_P3384667	ENST00000389997	2.10971	68.8133	32.6175
A_33_P3382105	A_33_P3382105	2.4581	4412.7	1795.17		A_33_P3388810	TNNI3K	-2.16597	5.95111	12.8899		A_33_P3399064	RN5-8S1	2.10921	21222.9	10062
A_19_P00321636	A_19_P00321636	2.4576	25.0264	10.1833		A_32_P846696	LOC349196	-2.16401	6.61057	14.3053		A_19_P00321890	A_19_P00321890	2.10852	31.5039	14.9412
A_19_P00317520	A_19_P00317520	2.45616	172.488	70.2267		A_23_P128084	ITGA7	-2.16327	1304.56	2822.12		A_23_P64661	ARHGAP9	2.10811	40.2937	19.1137
A_19_P00326418	A_19_P00326418	2.45529	24.7918	10.0973		A_23_P259741	SATB1	-2.16184	1411.25	3050.9		A_33_P3237899	CHN2	2.10764	428.447	203.283
A_33_P3279241	ZNF608	2.45334	223.495	91.0984		A_23_P305938	ZNF75D	-2.16169	128.682	278.171		A_33_P3263538	NEAT1	2.10741	99.8825	47.3959
A_19_P00326255	A_19_P00326255	2.45075	209.757	85.589		A_33_P3269218	BAI2	-2.16165	357.242	772.232		A_19_P00811945	A_19_P00811945	2.10714	7.5636	3.58951
A_33_P3414903	ENST00000367550	2.44967	1976.68	806.92		A_24_P298360	LTBP3	-2.16058	118.239	255.464		A_33_P3276282	PTPRF	2.1071	101.91	48.3652
A_33_P3287785	Nefl	2.44965	6488.14	2648.6		A_24_P105391	ERMAP	-2.16035	3.83598	8.28706		A_19_P00324220	A_19_P00324220	2.105	27.6459	13.1334
A_24_P114142	CNTN2	2.44944	2665.72	1088.3		A_23_P126888	KIF21B	-2.15873	520.87	1124.42		A_23_P433132	KRTCAP3	2.10499	85.0339	40.3962
A_33_P3270514	NBLA00301	2.44943	2944.15	1201.97		A_33_P3354975	MTMR9L	-2.15845	65.5622	141.513		A_24_P153456	ZDHHC11	2.10375	1018.26	484.02
A_33_P3246022	LOC100132966	2.44841	68.0949	27.8118		A_24_P345451	CYBRD1	-2.15717	34.4301	74.2716		A_19_P00801140	A_19_P00801140	2.10295	51.6028	24.5383
A_19_P00321968	A_19_P00321968	2.4474	186.989	76.403		A_23_P127793	EML3	-2.15701	283.651	611.838		A_33_P3419383	LOC100131683	2.1027	136.883	65.0989
A_33_P3345796	SNX3	2.44731	25.1194	10.2641		A_23_P119562	CFD	-2.15472	512.832	1105.01		A_23_P129556	IL4R	2.10257	515.575	245.212
A_33_P3299781	ENST00000380201	2.44653	523.887	214.135		A_33_P3344229	HIST1H4A	-2.15319	2413.16	5196		A_33_P3381781	ENST00000369067	2.10231	36.6973	17.4557
A_24_P935986	BCAT1	2.44357	13186	5396.2		A_23_P351295	HS3ST5	-2.15267	9.02961	19.4377		A_19_P00328823	A_19_P00328823	2.10032	155.932	74.2419
A_33_P3243957	ENST00000368686	2.44252	66.7077	27.311		A_23_P61371	TMEM173	-2.15227	27.7104	59.6403		A_33_P3451157	LOC157278	2.09974	7547.47	3594.47
A_32_P139738	HERC2P4	2.44003	254.764	104.41		A_24_P385134	SCD5	-2.15216	312.993	673.611		A_19_P00809776	A_19_P00809776	2.09894	176.813	84.2392
A_19_P00805013	A_19_P00805013	2.43985	132.621	54.3561		A_24_P922631	C5orf58	-2.15208	83.8503	180.452		A_33_P3219697	ANKRD45	2.09841	5393.88	2570.45
A_24_P158946	FGD4	2.43945	2325.6	953.331		A_33_P3369760	GLIPR2	-2.15187	464.26	999.03		A_19_P00316404	A_19_P00316404	2.09761	135.026	64.3716
A_33_P3212823	LOC100132247	2.43576	56126.4	23042.7		A_33_P3328026	CDK19	-2.15154	2375.84	5111.7		A_23_P373598	MAFK	2.0973	664.869	317.012
A_24_P224998	ENST00000392994	2.43392	153.605	63.1101		A_23_P54055	JUB	-2.15119	83.7164	180.09		A_33_P3305117	AX747756	2.09714	2582.44	1231.41
A_24_P298587	C8ORFK29	2.4339	39.4409	16.2048		A_23_P321913	DEF6	-2.15105	56.744	122.059		A_23_P162449	SRGAP1	2.0965	815.735	389.093
A_24_P119259	BLZF1	2.43329	46.1362	18.9604		A_23_P50349	TRIP10	-2.14933	177.731	382.004		A_23_P71319	FDFT1	2.09626	6793.27	3240.67
A_33_P3265624	A_33_P3265624	2.43312	67.3164	27.6667		A_19_P00322658	A_19_P00322658	-2.1492	15.0042	32.247		A_23_P216038	PHF20L1	2.09586	224.605	107.166
A_24_P140569	LRRTM2	2.43279	92.3556	37.9628		A_33_P3229335	HIST3H2BB	-2.14857	239.5	514.584		A_19_P00807402	A_19_P00807402	2.09573	121.952	58.1904
A_33_P3563369	SNORA10	2.43119	2488.28	1023.48		A_33_P3220919	ADRBK2	-2.14803	7335.84	15757.6		A_24_P14932	WDR52	2.09537	12.3939	5.91489
A_19_P00804812	A_19_P00804812	2.43044	113.36	46.6418		A_32_P203528	SYCE2	-2.14782	52.285	112.299		A_19_P00810011	A_19_P00810011	2.09496	46.8814	22.3781
A_19_P00806292	A_19_P00806292	2.42744	689.637	284.101		A_23_P11025	ZNF185	-2.14562	11.979	25.7024		A_23_P126844	TNFRSF25	2.09392	1917.68	915.833
A_19_P00328434	A_19_P00328434	2.42722	266.738	109.894		A_24_P226755	TOX	-2.1446	117.63	252.27		A_23_P76386	SLC6A12	2.09346	8.84281	4.22402
A_33_P3881056	LOC100128567	2.42613	358.09	147.597		A_23_P327140	RNF213	-2.14451	28.7636	61.6838		A_23_P369994	DCLK1	2.0927	4997.79	2388.2
A_19_P00331424	A_19_P00331424	2.42613	70.8975	29.2225		A_23_P99942	LRRK1	-2.14374	13.5382	29.0224		A_19_P00801969	A_19_P00801969	2.09112	27.8795	13.3323
A_19_P00330495	A_19_P00330495	2.42375	35.2141	14.5288		A_23_P8452	LFNG	-2.14356	962.308	2062.76		A_23_P213385	BASP1	2.09106	15127.4	7234.32
A_33_P3221284	CCDC80	2.4232	87.8616	36.2585		A_24_P129277	NOD1	-2.14257	101.956	218.447		A_19_P00801743	A_19_P00801743	2.09051	42.2337	20.2026
A_23_P128375	C12orf34	2.42233	4246.98	1753.26		A_23_P102391	SLC40A1	-2.14236	83.1448	178.126		A_19_P00812815	A_19_P00812815	2.09041	624.875	298.925
A_19_P00331357	A_19_P00331357	2.42084	13.2088	5.45628		A_19_P00811533	A_19_P00811533	-2.14204	10.2598	21.9769		A_33_P3228642	ZNF584	2.08995	89.2993	42.7279
A_33_P3236813	GPR19	2.42033	1370.58	566.28		A_33_P3351554	ETNK2	-2.14038	283.519	606.838		A_33_P3385765	ZNF763	2.08989	1977.57	946.255
A_33_P3218699	MDH1B	2.41825	15.5045	6.41146		A_33_P3406623	TNFSF12	-2.14024	4.91073	10.5101		A_33_P3381305	LOC100132614	2.08928	507.817	243.059
A_23_P82975	VPS13B	2.41714	39.5122	16.3467		A_23_P370625	SEPN1	-2.13956	472.394	1010.72		A_33_P3385561	ENST00000398387	2.08869	2484.13	1189.32
A_23_P56553	METTL8	2.41693	1267.24	524.319		A_33_P3316493	WDR91	-2.13912	53.7024	114.876		A_19_P00315914	A_19_P00315914	2.08857	162.888	77.99
A_23_P251232	TTTY14	2.41612	250.99	103.881		A_33_P3420466	MATN3	-2.13749	6.88275	14.7118		A_23_P109907	ILDR1	2.08839	13604.8	6514.53
A_24_P117410	KLHDC7B	2.41522	64.0825	26.5327		A_23_P29257	H1F0	-2.13606	8247.51	17617.1		A_33_P3294159	CALY	2.08812	193.489	92.6621
A_19_P00332432	A_19_P00332432	2.41313	84.6613	35.0837		A_23_P211598	PMM1	-2.13408	1011.95	2159.58		A_33_P3330666	FLJ36777	2.0869	102.118	48.9326
A_33_P3321678	ENST00000381081	2.4102	394.967	163.873		A_33_P3351536	PTK2B	-2.13335	59.0443	125.962		A_23_P144531	ENST00000309610	2.08639	24352.4	11672
A_33_P3238335	MCOLN3	2.40861	9.88929	4.1058		A_24_P332081	JAKMIP3	-2.13323	133.998	285.847		A_19_P00331662	A_19_P00331662	2.08561	168.198	80.6473
A_19_P00318366	A_19_P00318366	2.40752	139.418	57.9092		A_23_P323685	HIST1H4H	-2.13315	5060.11	10794		A_23_P384698	LOC100293611	2.08349	577.814	277.33
A_33_P3309231	HSCB	2.4075	107131	44498.7		A_23_P135548	DPYD	-2.13183	95.0751	202.684		A_24_P808100	MCTS1	2.08325	193.539	92.9024
A_23_P168130	IP6K3	2.40657	17.8113	7.40112		A_33_P3242543	MAOA	-2.13075	5161.44	10997.7		A_33_P3376873	LOC100129895	2.08273	110.586	53.0967
A_23_P11279	ALG13	2.40617	930.171	386.577		A_23_P139600	RASAL1	-2.12974	18.6746	39.7721		A_19_P00800959	A_19_P00800959	2.08145	1684.08	809.091
A_33_P3287388	A_33_P3287388	2.40606	1059.79	440.465		A_24_P397386	LIFR	-2.12877	129.577	275.841		A_23_P78122	MYO18A	2.07997	1187.4	570.873
A_24_P42136	KRT18	2.40497	59.7338	24.8376		A_33_P3416473	LOC646999	-2.12787	8.1174	17.2728		A_24_P263910	C14orf182	2.07967	8.89268	4.276
A_33_P3292660	GRIA3	2.40444	138.731	57.6977		A_23_P39605	SULT1C4	-2.12776	49.1218	104.519		A_33_P3524912	LOC283038	2.07833	48.3482	23.263
A_33_P3378531	AS3MT	2.40441	139292	57931.8		A_24_P860797	PAIP2B	-2.12684	149.387	317.721		A_19_P00327175	A_19_P00327175	2.07817	80.226	38.6041
A_19_P00327701	A_19_P00327701	2.4027	57.3291	23.8603		A_33_P3384287	PALM	-2.12684	9447.86	20094		A_19_P00802601	A_19_P00802601	2.07804	151.634	72.9696
A_33_P3331791	A_33_P3331791	2.39761	372.642	155.422		A_24_P349965	TCF19	-2.12679	62.3438	132.593		A_19_P00329742	A_19_P00329742	2.07788	74.148	35.6844
A_19_P00322977	A_19_P00322977	2.39592	196.517	82.0217		A_23_P77286	C15orf29	-2.1244	38.3947	81.5658		A_33_P3397716	LOC401320	2.07679	24.2139	11.6593
A_24_P208737	GHRLOS	2.39431	256.243	107.022		A_33_P3344831	TMEM45A	-2.12436	29.3471	62.3438		A_33_P3276068	BET3L	2.07616	975.318	469.771
A_23_P39454	ZNF556	2.39258	70.3599	29.4076		A_33_P3229122	HIST1H2BF	-2.12238	1211.46	2571.18		A_23_P110184	SC4MOL	2.0759	265.928	128.103
A_23_P13137	AY358815	2.39238	86.8233	36.2916		A_23_P81859	HIST1H2AH	-2.12138	10717.5	22735.9		A_19_P00322834	A_19_P00322834	2.07532	233.561	112.542
A_33_P3281563	A_33_P3281563	2.38933	96.4294	40.3584		A_33_P3379669	RNF208	-2.1203	351.032	744.293		A_33_P3365878	Bmp8b	2.07527	4116.02	1983.37
A_32_P216872	LOC729602	2.38908	1094.19	457.997		A_33_P3279379	LOC171220	-2.11991	72.2891	153.246		A_33_P3322236	ENST00000400981	2.07443	381.415	183.865
A_33_P3236441	LDHAL6A	2.38875	2461.54	1030.48		A_33_P3343295	CORO7	-2.11877	1204.23	2551.47		A_33_P3255499	MCART1	2.07357	643.349	310.261
A_33_P3365408	UNQ2963	2.38855	103.188	43.2012		A_23_P39076	RRAS	-2.11835	151.94	321.863		A_33_P3307894	THC2565581	2.07351	717.042	345.811
A_33_P3369567	Lsp1	2.38819	3792.03	1587.83		A_23_P211428	SMTN	-2.11831	244.232	517.357		A_24_P729905	AGAP7	2.07346	1304.89	629.331
A_19_P00803072	A_19_P00803072	2.38524	55.1833	23.1353		A_23_P42306	HLA-DMA	-2.11782	40.5082	85.789		A_19_P00324181	A_19_P00324181	2.07185	141.025	68.0671
A_33_P3404097	PGM5P2	2.38339	25892	10863.5		A_33_P3296975	LOC390251	-2.11758	11.5014	24.3551		A_23_P110473	NAIP	2.07182	1051.15	507.357
A_33_P3327986	A_33_P3327986	2.38154	8686.71	3647.52		A_23_P119266	DNASE2	-2.11733	176.478	373.661		A_23_P102364	NGEF	2.07055	31.2513	15.0932
A_33_P3243093	Rgs5	2.37704	680.395	286.236		A_24_P350437	THAP2	-2.11724	29.897	63.2992		A_33_P3212823	LOC100132247	2.06993	57736.2	27892.8
A_33_P3332690	SUZ12P	2.3755	31937.1	13444.3		A_23_P428129	CDKN1C	-2.11683	2034.3	4306.26		A_23_P427299	LOC729915	2.06865	62.6326	30.277
A_19_P00801304	A_19_P00801304	2.37352	328.274	138.307		A_32_P110872	A2LD1	-2.11552	57.6843	122.032		A_32_P144908	ZNF254	2.06859	16376	7916.5
A_33_P3274560	ENST00000409456	2.37256	74.7328	31.4988		A_23_P376449	LOC642413	-2.11544	88.5392	187.299		A_23_P58396	PDGFC	2.06839	8.98911	4.34595
A_23_P309701	PTPN2	2.37146	168.784	71.1731		A_23_P119254	ASF1B	-2.11513	1283.45	2714.67		A_23_P62377	PNCK	2.06824	130.364	63.0316
A_23_P366125	EME2	2.37146	85.9683	36.2513		A_33_P3298349	ART5	-2.1147	23.5584	49.819		A_23_P339687	ZNF675	2.06728	3297.16	1594.92
A_23_P411188	CHRNA10	2.37106	112.261	47.3465		A_33_P3315385	MPPED2	-2.1136	444.444	939.376		A_24_P475349	RAB6B	2.06612	397.409	192.345
A_23_P147397	DYNC2H1	2.36972	630.466	266.051		A_33_P3311181	TLX3	-2.11255	103.758	219.194		A_23_P120845	XBP1	2.06533	21659.5	10487.2
A_23_P134085	CNKSR3	2.36909	326.196	137.689		A_23_P348767	C20orf132	-2.11118	4.27548	9.02631		A_33_P3665553	FLJ44253	2.06517	545.164	263.98
A_33_P3650353	SNORA33	2.36833	56.1049	23.6897		A_24_P303524	MICALL2	-2.1101	11.8132	24.927		A_23_P156807	ENST00000444915	2.06503	544.272	263.566
A_19_P00322228	A_19_P00322228	2.36774	350.426	148		A_19_P00803836	A_19_P00803836	-2.11007	67.3608	142.136		A_33_P3212716	AK127966	2.06495	525.835	254.648
A_33_P3363420	FRMD3	2.36764	408.851	172.683		A_33_P3284586	FBXL8	-2.10843	92.0787	194.142		A_33_P3405904	THC2719035	2.06425	52.5036	25.4347
A_33_P3255755	CROCCL1	2.36656	136.747	57.7829		A_23_P415061	FAM104B	-2.10835	22.4207	47.2706		A_19_P00329068	A_19_P00329068	2.06386	64.2795	31.1452
A_33_P3289005	AP1S3	2.36558	24.2178	10.2376		A_23_P75790	C11orf9	-2.10817	1898	4001.29		A_19_P00328745	A_19_P00328745	2.06373	61.5743	29.8365
A_23_P330419	ACPT	2.365	17.9952	7.60898		A_33_P3269899	RECK	-2.10799	24.9633	52.6224		A_19_P00315641	A_19_P00315641	2.06324	155.487	75.3605
A_33_P3421219	LOC647070	2.36379	2547.35	1077.66		A_19_P00320723	A_19_P00320723	-2.1078	65.0565	137.126		A_24_P686965	SH2D5	2.06314	1191.35	577.443
A_19_P00809806	A_19_P00809806	2.36238	115.364	48.8339		A_23_P19673	SGK1	-2.10777	4.87819	10.2821		A_33_P3331711	LOC100130463	2.06299	157.858	76.519
A_19_P00802873	A_19_P00802873	2.36174	15.9778	6.76525		A_23_P39755	B3GNT7	-2.10528	13.3129	28.0274		A_19_P00808783	A_19_P00808783	2.06203	84.2256	40.846
A_33_P3334625	FLJ41327	2.36127	95.6068	40.4895		A_33_P3348239	Fbn1	-2.10497	20.8767	43.9446		A_33_P3258846	A_33_P3258846	2.06154	749.804	363.711
A_33_P3827416	RP11-144G6,7	2.35991	71916.4	30474.2		A_24_P238499	C18orf56	-2.1048	324.757	683.547		A_33_P3248863	KRBA2	2.06054	3636.52	1764.84
A_33_P3274691	LOC619207	2.35973	17.4863	7.41028		A_23_P82249	ABCB8	-2.10427	71.5492	150.559		A_24_P673786	PIP4K2A	2.06048	752.437	365.176
A_33_P3259821	DOCK9	2.3584	104.148	44.1605		A_33_P3309491	Ptprt	-2.10414	523.401	1101.31		A_33_P3349597	A_33_P3349597	2.05827	680.395	330.566
A_19_P00327889	A_19_P00327889	2.35658	33.1615	14.0719		A_23_P388168	RAB3B	-2.10353	143.868	302.631		A_33_P3399218	LOC100134269	2.05699	36.0252	17.5135
A_23_P373708	FLJ40504	2.35644	159.477	67.6769		A_23_P120931	APOBEC3C	-2.10348	11.5227	24.2378		A_24_P178444	LOC341230	2.05694	6488.14	3154.26
A_24_P52921	BCAT1	2.35575	699.984	297.138		A_24_P390495	CX3CL1	-2.10297	4.63763	9.7528		A_33_P3252206	LEPROTL1	2.05625	634.103	308.379
A_24_P135255	ENST00000304932	2.35548	41.432	17.5897		A_33_P3209167	LOC100131053	-2.10262	12.9255	27.1774		A_33_P3258274	ENST00000374896	2.05566	15.8743	7.72222
A_33_P3350232	LOC100130399	2.35467	48.2673	20.4986		A_24_P418044	HLA-J	-2.10194	61.7105	129.712		A_33_P3401156	hmgiy	2.05554	618.15	300.723
A_32_P217655	LOC645166	2.3536	12148	5161.44		A_23_P416965	FAM149A	-2.10187	14.2856	30.0265		A_33_P3345796	SNX3	2.05553	36.3809	17.699
A_33_P3266165	ENST00000344649	2.35283	77181.1	32803.4		A_33_P3292196	PNMA6A	-2.10113	38.2751	80.4208		A_23_P74609	G0S2	2.05545	581.126	282.725
A_33_P3407529	PRRT4	2.35245	2887.56	1227.47		A_33_P3237220	FBXO24	-2.10026	78.1194	164.071		A_33_P3711318	LOC257152	2.05538	315.327	153.416
A_33_P3367596	CLCN4	2.34986	172.286	73.3176		A_33_P3338116	LAMB2	-2.10023	305.235	641.064		A_33_P3384442	ENST00000370677	2.05526	52366.6	25479.3
A_33_P3292812	C14orf118	2.3493	446.345	189.991		A_33_P3386019	LOC402509	-2.09976	182.783	383.802		A_32_P142128	BMS1P1	2.05509	102.098	49.6805
A_23_P162525	UTP20	2.34927	2118.17	901.63		A_33_P3403867	PMEPA1	-2.09731	134.969	283.072		A_33_P3287388	A_33_P3287388	2.0541	871.075	424.067
A_33_P3407592	ENST00000423205	2.34919	159.701	67.9813		A_32_P96692	POLH	-2.09724	124.574	261.262		A_33_P3356525	FLJ45482	2.05366	1569.46	764.223
A_23_P144348	SLIT2	2.3479	452.983	192.931		A_23_P94591	TMEM141	-2.09718	4434.28	9299.47		A_19_P00316993	A_19_P00316993	2.05302	353.269	172.073
A_33_P3537875	MGC10814	2.34771	15223.7	6484.48		A_33_P3267410	KILLIN	-2.09676	44.1515	92.5749		A_24_P159837	ENST00000221282	2.05281	761.525	370.967
A_32_P352358	LOC650293	2.34722	16.2323	6.91553		A_33_P3681776	LOC255512	-2.09581	140.343	294.134		A_33_P3405911	Tsix	2.05231	8.04122	3.91812
A_24_P264063	ENST00000319763	2.34351	28.1115	11.9955		A_23_P80954	SLC26A1	-2.09573	8.25745	17.3054		A_23_P31224	PILRA	2.05229	411.557	200.535
A_32_P142881	SMG1	2.34241	542.161	231.454		A_23_P103371	ADC	-2.09508	8.38936	17.5764		A_19_P00322854	A_19_P00322854	2.05213	327.871	159.771
A_24_P201381	FGFBP3	2.34215	886.301	378.413		A_19_P00315543	A_19_P00315543	-2.09466	48.6599	101.926		A_23_P259506	C5orf32	2.05129	2215.97	1080.28
A_19_P00317892	A_19_P00317892	2.34194	48.902	20.881		A_33_P3393408	DECR2	-2.09451	72.9544	152.803		A_23_P39386	HCST	2.05076	775.214	378.014
A_19_P00802713	A_19_P00802713	2.34147	86.2828	36.8498		A_33_P3217213	PDLIM7	-2.09372	238.873	500.133		A_19_P00331065	A_19_P00331065	2.05052	45.5818	22.2294
A_33_P3397716	LOC401320	2.34101	21.8088	9.31599		A_23_P426944	PAX9	-2.0937	16.5968	34.7487		A_33_P3210900	ENST00000397099	2.04881	83.7714	40.8879
A_33_P3224135	ANKRD42	2.34096	82.5065	35.2447		A_33_P3246133	HPCA	-2.09331	303.257	634.812		A_19_P00812355	A_19_P00812355	2.0478	23.099	11.2799
A_19_P00326144	A_19_P00326144	2.3402	40.6444	17.3679		A_33_P3306894	C11orf41	-2.09317	100.767	210.922		A_23_P29953	IL15	2.04759	16.8128	8.21103
A_33_P3288384	PSMA1	2.34018	122.059	52.158		A_23_P65022	ACADS	-2.09202	65.9283	137.924		A_33_P3721983	MGC13053	2.04755	50651.1	24737.4
A_33_P3211229	SLC35F2	2.33988	58.9075	25.1754		A_23_P116587	OMP	-2.09164	12.5008	26.1471		A_33_P3249524	SPDYE2	2.04694	154.526	75.4912
A_23_P36397	CYP27B1	2.3394	111.705	47.7494		A_33_P3226832	F3	-2.09089	24.5211	51.271		A_33_P3234593	ENST00000401491	2.0463	65.8286	32.1695
A_23_P358597	POPDC3	2.33857	2415.67	1032.97		A_23_P501372	SMCR7	-2.08973	370.883	775.044		A_23_P168771	CCDC146	2.04581	49.5519	24.2212
A_33_P3760125	NCRNA00230A	2.33846	4226.88	1807.55		A_33_P3369520	MAGI3	-2.08789	408.21	852.3		A_19_P00326779	A_19_P00326779	2.04568	24.6583	12.0539
A_24_P257336	POPDC2	2.33687	8.58045	3.67177		A_23_P28169	ARL6IP6	-2.08771	1295.3	2704.22		A_32_P108889	DCLK1	2.04479	277.69	135.803
A_32_P85330	C15orf37	2.33535	35.8842	15.3657		A_23_P19691	HEBP2	-2.08767	6633.94	13849.5		A_23_P434890	CARD10	2.04446	1154.04	564.469
A_33_P3228642	ZNF584	2.33519	91.2959	39.0958		A_23_P85640	INPP5B	-2.08586	40.7773	85.0559		A_23_P354387	MYOF	2.04432	9.64284	4.7169
A_19_P00320619	A_19_P00320619	2.33456	36.5792	15.6685		A_24_P100830	AMN1	-2.08568	64.484	134.493		A_33_P3211834	LOC654056	2.04392	175.125	85.681
A_33_P3626709	LOC100129280	2.33316	14.2677	6.11517		A_23_P8240	FAM50B	-2.08476	13.4613	28.0637		A_19_P00328946	A_19_P00328946	2.0439	57.221	27.9959
A_23_P123108	ENST00000394565	2.33281	31.8208	13.6405		A_19_P00803752	A_19_P00803752	-2.08433	15.551	32.4133		A_23_P95736	ZNF429	2.04353	7575.82	3707.21
A_33_P3410201	LOC100127925	2.33133	42.9943	18.4419		A_33_P3253501	HIST2H2BF	-2.0843	1808.73	3769.94		A_33_P3238969	Onecut3	2.04221	439.197	215.06
A_19_P00326949	A_19_P00326949	2.33126	240.521	103.172		A_33_P3463355	LOC286121	-2.08397	14.5098	30.238		A_33_P3363420	FRMD3	2.04204	242.661	118.833
A_33_P3610768	LOC100131490	2.33066	44.1698	18.9516		A_33_P3286754	SEC14L2	-2.08389	8.75904	18.2529		A_24_P99639	NEK8	2.042	8.69397	4.25757
A_33_P3212989	DLX6AS	2.32697	90.0262	38.6881		A_24_P156113	EHD2	-2.08378	67.4801	140.614		A_33_P3241541	ENST00000374707	2.04198	351.72	172.244
A_33_P3210288	FUT6	2.32608	133561	57418.9		A_19_P00808323	A_19_P00808323	-2.08128	11.5514	24.0416		A_19_P00323011	A_19_P00323011	2.04148	38.5003	18.8591
A_33_P3252612	CYP2W1	2.32234	125735	54141.6		A_33_P3293164	CHGA	-2.0811	34321.5	71426.3		A_32_P86763	TGM2	2.04143	9.57807	4.69185
A_23_P64888	TAS2R10	2.32164	55.5307	23.9187		A_23_P433798	PODNL1	-2.08016	13.2275	27.5154		A_19_P00802221	A_19_P00802221	2.04084	212.98	104.359
A_33_P3276068	BET3L	2.31961	981.909	423.307		A_33_P3265714	C2orf61	-2.07966	15.2214	31.6554		A_33_P3305243	ENST00000373903	2.04051	42.9332	21.0404
A_33_P3228988	BC057831	2.31822	59926.8	25850.4		A_33_P3244956	NRIP3	-2.07905	35.314	73.4194		A_33_P3366073	EBPL	2.04027	924.945	453.345
A_33_P3297599	ENST00000391329	2.31684	9965.97	4301.53		A_23_P10077	PNPLA2	-2.07847	424.35	882		A_33_P3752697	LOC401622	2.03929	2915.92	1429.87
A_19_P00803011	A_19_P00803011	2.31654	39.4961	17.0496		A_23_P200999	ST3GAL3	-2.07687	321.011	666.696		A_33_P3609431	FLJ45949	2.03891	2857.88	1401.67
A_33_P3392245	FAM178A	2.31556	51.7272	22.3389		A_33_P3260307	CARHSP1	-2.07627	2147.01	4457.77		A_23_P355439	HIST1H2AA	2.03818	19.5599	9.59671
A_23_P6535	KLHDC7B	2.31378	36.7055	15.8639		A_33_P3232552	GUCY1B3	-2.07625	34.3451	71.309		A_33_P3270192	DIS3L2	2.03811	255.95	125.582
A_19_P00331381	A_19_P00331381	2.31275	27.4078	11.8508		A_24_P413126	PMEPA1	-2.07499	257.147	533.578		A_24_P540057	CA5A	2.03804	11.2004	5.49568
A_33_P3381305	LOC100132614	2.31125	558.047	241.448		A_23_P435941	SAMD1	-2.07457	648.041	1344.41		A_33_P3215906	NBPF10	2.03802	378.884	185.908
A_32_P185481	LOC100131165	2.3072	38.4304	16.6567		A_33_P3353791	ITGA1	-2.0744	92.296	191.459		A_32_P453321	C1orf228	2.03691	53.7966	26.4108
A_33_P3310047	SHROOM4	2.30702	396.507	171.87		A_33_P3322415	MARK4	-2.07343	103.076	213.721		A_33_P3406090	A_33_P3406090	2.03633	40.0869	19.6858
A_33_P3356306	LYG2	2.30691	15.5015	6.71959		A_23_P205200	DHRS12	-2.07195	209.259	433.574		A_19_P00316244	A_19_P00316244	2.03385	142.448	70.0386
A_19_P00812380	A_19_P00812380	2.30683	25.7859	11.1781		A_23_P428184	HIST1H2AD	-2.07119	6549.36	13565		A_33_P3345479	LOC400931	2.03364	68.2298	33.5505
A_33_P3401586	EFCAB10	2.30489	434.259	188.408		A_23_P56787	CNTNAP5	-2.07088	23.1533	47.9478		A_24_P928969	PTPN3	2.03333	17.5497	8.631
A_23_P58009	C3orf52	2.30409	159.118	69.0589		A_24_P373174	RAB27A	-2.07066	32.5383	67.3757		A_23_P205746	EML1	2.03313	1426.74	701.745
A_19_P00804596	A_19_P00804596	2.30273	2946.18	1279.43		A_33_P3293456	GATA4	-2.07061	4.21125	8.71987		A_19_P00812846	A_19_P00812846	2.0323	403.816	198.699
A_33_P3362239	A_33_P3362239	2.30206	481.568	209.189		A_23_P329375	POU6F1	-2.06855	47.7284	98.7288		A_19_P00316405	A_19_P00316405	2.03203	136.819	67.3313
A_32_P59302	HIVEP3	2.30186	52.757	22.9193		A_23_P49459	LOC81691	-2.06746	299.644	619.501		A_33_P3303474	CYP4A11	2.03104	24.5153	12.0703
A_33_P3355408	LOC100128126	2.30038	56.1183	24.3952		A_23_P90357	TBXA2R	-2.06732	23.9581	49.5292		A_19_P00317153	A_19_P00317153	2.031	371.381	182.857
A_33_P3268910	THC2656683	2.2972	840.22	365.758		A_23_P81973	HSD17B8	-2.06711	529.663	1094.87		A_33_P3635136	BF346224	2.02884	281.727	138.861
A_33_P3392123	LOC100233209	2.29657	254.536	110.833		A_33_P3232504	C9orf169	-2.06595	95.4814	197.26		A_19_P00325018	A_19_P00325018	2.02883	362.667	178.757
A_19_P00324470	A_19_P00324470	2.29621	117.857	51.327		A_23_P112296	DBH	-2.06537	4126.13	8521.99		A_24_P117029	LDLR	2.02829	5176.58	2552.19
A_33_P3231005	A_33_P3231005	2.29604	24420.9	10636.1		A_23_P3602	NUDT7	-2.06519	485.082	1001.79		A_23_P132738	CRYGS	2.02819	88.6698	43.7187
A_33_P3334121	A_33_P3334121	2.29467	133.385	58.1283		A_33_P3396951	Bnip3l	-2.06443	563.562	1163.43		A_33_P3216945	AK127966	2.02796	648.237	319.65
A_33_P3415097	CLCN4	2.29302	918.833	400.708		A_33_P3252286	CRLF1	-2.06419	9432.65	19470.8		A_32_P46191	ZNF727	2.02793	15475.7	7631.29
A_33_P3322236	ENST00000400981	2.29144	245.683	107.218		A_23_P169092	CYP7B1	-2.06355	3.84686	7.93818		A_23_P110412	TMEM150C	2.02771	120.206	59.2817
A_19_P00803855	A_19_P00803855	2.29089	659.579	287.914		A_33_P3336387	PAOX	-2.0628	121.013	249.625		A_23_P211252	LSS	2.02729	111.402	54.9514
A_23_P500328	DCX	2.28997	3265.07	1425.81		A_23_P8013	HIST1H2BL	-2.0627	6304.56	13004.4		A_33_P3419835	NCRNA00095	2.02457	565.711	279.423
A_23_P121282	TMEM89	2.28571	36.4934	15.9659		A_33_P3233150	ZSWIM4	-2.06243	252.444	520.65		A_23_P166087	RASSF2	2.02418	1610.61	795.688
A_33_P3293169	AMBRA1	2.2835	77.0091	33.7241		A_33_P3777165	FLJ31715	-2.06184	6.30853	13.0072		A_33_P3246997	LUC7L3	2.02383	267.721	132.284
A_19_P00804497	A_19_P00804497	2.28343	141.733	62.07		A_33_P3252281	EYA4	-2.06081	373.661	770.047		A_23_P415633	FLJ25006	2.02322	330.472	163.34
A_24_P366777	ENST00000344859	2.28329	469.453	205.604		A_23_P152406	CAPNS2	-2.05985	56.7168	116.828		A_19_P00327302	A_19_P00327302	2.0182	57.6704	28.5752
A_19_P00320989	A_19_P00320989	2.28281	21.8544	9.57345		A_23_P26810	TP53	-2.05963	235.467	484.975		A_33_P3270228	ENST00000376497	2.01722	35.1495	17.4247
A_33_P3328619	A_33_P3328619	2.28277	46811.8	20506.6		A_33_P3392525	ARL4D	-2.05944	752.437	1549.6		A_33_P3314594	RAB37	2.01704	137.622	68.2298
A_23_P259357	SLC35E4	2.28256	78208.4	34263.4		A_24_P219474	MGAT5B	-2.05872	794.369	1635.39		A_33_P3237517	ZNF292	2.01648	52.7774	26.173
A_19_P00808239	A_19_P00808239	2.28118	35.9432	15.7565		A_23_P426663	MITF	-2.0584	49.2039	101.281		A_24_P57170	C19orf55	2.01577	281.976	139.885
A_33_P3609431	FLJ45949	2.2798	2778.28	1218.65		A_23_P202769	DNAJC4	-2.05763	330.134	679.295		A_24_P208737	GHRLOS	2.01538	206.958	102.69
A_33_P3399778	A_33_P3399778	2.27837	317.982	139.565		A_23_P98898	CDK2	-2.05685	168.126	345.811		A_33_P3304764	THC2570319	2.01488	49.9446	24.7879
A_33_P3408702	A_33_P3408702	2.27804	17.1007	7.50678		A_23_P136623	ADCY5	-2.05662	4.24838	8.73731		A_23_P71790	MAMDC4	2.01389	582.781	289.381
A_23_P17192	RAPGEF4	2.27751	53.5641	23.5187		A_23_P368794	TCERG1L	-2.05619	9.19298	18.9025		A_19_P00332124	A_19_P00332124	2.01385	2806.6	1393.65
A_19_P00808741	A_19_P00808741	2.27648	162.775	71.503		A_19_P00812985	A_19_P00812985	-2.0557	22.4296	46.1085		A_33_P3343972	Rsph1	2.01384	41.447	20.5811
A_23_P59988	AMAC1L2	2.27491	41.3389	18.1716		A_19_P00317182	A_19_P00317182	-2.05464	45.099	92.6621		A_33_P3322864	Hes6	2.0138	1156.39	574.23
A_23_P253932	FAIM	2.27116	3741.17	1647.25		A_23_P153461	LPPR2	-2.05355	125.022	256.74		A_19_P00327728	A_19_P00327728	2.01374	166.632	82.7472
A_23_P109907	ILDR1	2.26896	13655.1	6018.21		A_23_P158725	SLC16A3	-2.05328	12262.5	25178.4		A_24_P262201	SULT1A4	2.01184	2331.39	1158.83
A_23_P155301	NEK11	2.26797	36.0252	15.8843		A_33_P3355185	BCL2	-2.0524	120.935	248.206		A_23_P4353	WSB1	2.01125	1689.44	839.998
A_23_P349398	ZAR1	2.26753	198.307	87.4548		A_32_P126609	SMC5	-2.0523	29.4853	60.5127		A_33_P3262854	LIMS3	2.0104	48.1081	23.9296
A_33_P3275959	SLC25A16	2.26694	1184.21	522.384		A_24_P631848	LOC100288891	-2.05148	102.388	210.046		A_32_P315395	MGC16275	2.0091	21.0916	10.4981
A_19_P00315627	A_19_P00315627	2.2669	37.846	16.6951		A_33_P3209741	KATNAL2	-2.05089	119.761	245.616		A_19_P00325887	A_19_P00325887	2.00833	58.0018	28.8806
A_33_P3261927	ZNF789	2.26315	363.039	160.414		A_24_P626850	H6PD	-2.05053	4.22681	8.66721		A_33_P3393684	VSIG8	2.00798	15.0159	7.47813
A_33_P3379436	FAM74A4	2.26219	162214	71706.6		A_33_P3376116	SPC24	-2.05026	199.365	408.752		A_19_P00804893	A_19_P00804893	2.00785	37.518	18.6856
A_23_P22444	CFP	2.26148	48.2391	21.3307		A_24_P400172	hCG_1817306	-2.04979	122.743	251.597		A_33_P3371115	AQP7P3	2.00783	29.3357	14.6106
A_33_P3333107	THC2764040	2.26147	20.9029	9.24306		A_33_P3391076	MBNL2	-2.0483	85.1379	174.388		A_33_P3337044	SLC2A6	2.00763	2272.43	1131.9
A_33_P3356776	GOLGA7B	2.26087	15.2092	6.72713		A_23_P17456	SIRPB1	-2.04806	18.955	38.821		A_33_P3392366	AK128797	2.00678	342.452	170.647
A_33_P3257013	ENST00000416633	2.25978	72.7793	32.2063		A_32_P147622	LOC100289410	-2.04717	268.604	549.877		A_23_P420692	PPFIA4	2.00669	38.2129	19.0427
A_33_P3399101	ENST00000342020	2.25961	236.128	104.5		A_33_P3402918	PNKP	-2.04679	485.571	993.861		A_33_P3304516	ZNFX1	2.0062	56.0605	27.9436
A_23_P46238	CELA2A	2.2595	77.2957	34.2092		A_19_P00319409	A_19_P00319409	-2.04633	34.1378	69.8571		A_33_P3289745	LOC399900	2.00606	23.9417	11.9347
A_19_P00801217	A_19_P00801217	2.25831	143.204	63.412		A_33_P3297930	Col8a2	-2.04542	12.653	25.8806		A_23_P144005	C3orf32	2.00491	2654.32	1323.91
A_33_P3304865	ENST00000389195	2.25736	19.4638	8.62236		A_23_P217009	C9orf24	-2.04526	235.144	480.93		A_33_P3293511	KIAA1984	2.00472	19.1417	9.54835
A_19_P00802429	A_19_P00802429	2.25718	46.5009	20.6013		A_23_P21495	FCGBP	-2.04497	61.397	125.555		A_24_P19268	ZNF714	2.0039	10553	5266.23
A_19_P00803329	A_19_P00803329	2.25656	498.17	220.765		A_33_P3210762	ADAMTS7	-2.04468	47.8487	97.8352		A_33_P3209522	SLFN5	2.00334	2905.62	1450.39
A_33_P3288589	LOC100128055	2.25521	63.1485	28.0012		A_23_P140563	TTC23	-2.04341	74.148	151.515		A_24_P239076	IGLL1	2.00283	455.233	227.295
A_24_P229025	ENST00000371264	2.25519	169.79	75.2885		A_24_P287075	MAP4K2	-2.04233	201.86	412.264		A_23_P369666	ZMYND8	2.00262	267.437	133.543
A_33_P3368139	MAP3K1	2.25334	2819.38	1251.2		A_23_P151870	GLCE	-2.04156	127.665	260.636		A_19_P00319467	A_19_P00319467	2.0025	43.4554	21.7006
A_32_P87649	TMCO2	2.25211	19.8279	8.80415		A_23_P79816	EMILIN3	-2.04031	487.217	994.075		A_23_P256047	ANKRD5	2.0021	54.3678	27.1553
A_19_P00323895	A_19_P00323895	2.25184	7097.83	3152.01		A_23_P49865	YBX2	-2.03991	106.93	218.129		A_24_P264943	COMP	2.00172	370.883	185.282
A_33_P3347147	SUPT3H	2.25131	22.3695	9.93622		A_23_P22854	PGPEP1	-2.03931	4.02069	8.19942		A_19_P00809656	A_19_P00809656	2.0016	125.2	62.55
A_33_P3388147	CHRNA3	2.25098	3096.43	1375.59		A_33_P3333317	OPTN	-2.0391	63.5987	129.684		A_19_P00812120	A_19_P00812120	2.00153	931.345	465.316
A_19_P00803868	A_19_P00803868	2.25057	51.3473	22.8153		A_19_P00800635	A_19_P00800635	-2.03906	222.747	454.194		A_33_P3404899	LPHN2	2.00118	34.7003	17.3399
A_32_P68942	C21orf81	2.25031	105.58	46.9182		A_33_P3317553	LOC642397	-2.03758	321.144	654.358		A_23_P125383	TMEFF2	2.00081	42.1602	21.0716
A_19_P00806028	A_19_P00806028	2.24974	435.66	193.649		A_19_P00321751	A_19_P00321751	-2.03608	60.1957	122.563
A_19_P00327635	A_19_P00327635	2.24954	57.4538	25.5402		A_19_P00805347	A_19_P00805347	-2.03581	14.6529	29.8307
A_23_P62588	CALML6	2.24873	9.16816	4.07704		A_23_P218463	SERTAD1	-2.03561	292.016	594.431
A_33_P3274397	CHM	2.2476	185.442	82.5065		A_33_P3354881	THC2582897	-2.03543	76.403	155.513
A_33_P3407636	YWHAE	2.2464	104.311	46.4348		A_23_P201459	IFI6	-2.03542	48.2112	98.1301
A_33_P3280066	PTRF	2.24635	56777	25275.3		A_33_P3214463	MESP2	-2.0352	61.3614	124.882
A_23_P865	FRRS1	2.24624	30.5994	13.6225		A_23_P137157	RENBP	-2.034	78.2289	159.118
A_24_P299318	FAM101B	2.24443	4784.75	2131.83		A_19_P00803411	A_19_P00803411	-2.03367	46.9	95.379
A_33_P3311083	PHLDB3	2.24425	18.07	8.05167		A_33_P3399480	CR595314	-2.03214	7.5711	15.3855
A_24_P386622	ARRB1	2.24387	1350.74	601.969		A_23_P330616	WIPF1	-2.03211	45.7708	93.0112
A_33_P3264089	ACTR3C	2.24334	95.1913	42.4329		A_23_P101319	ZNF285A	-2.03119	63.9638	129.923
A_19_P00811945	A_19_P00811945	2.24309	25.8855	11.5401		A_23_P77993	C1QL1	-2.03079	1390.4	2823.61
A_33_P3333054	GOLSYN	2.24256	63.987	28.533		A_24_P88696	SCG2	-2.03068	404.326	821.056
A_32_P212802	LOC442572	2.24256	208.691	93.0592		A_33_P3226710	C7orf13	-2.02987	58.0329	117.799
A_19_P00322254	A_19_P00322254	2.24199	384.607	171.547		A_19_P00329048	A_19_P00329048	-2.02986	11.9324	24.2212
A_19_P00316404	A_19_P00316404	2.24162	2934.72	1309.2		A_23_P91081	EPCAM	-2.02877	15.4817	31.4089
A_33_P3250438	ENST00000358726	2.23992	90.4845	40.3962		A_23_P510	PLD5	-2.02636	8.70706	17.6437
A_23_P417891	ARHGEF7	2.23988	160.373	71.5988		A_23_P24157	PYROXD2	-2.02593	63.7266	129.106
A_33_P3362296	KCNG1	2.23906	207.971	92.8831		A_33_P3344276	HS1BP3	-2.02589	61.5914	124.777
A_33_P3285470	BAI1	2.23815	1338.66	598.107		A_23_P142424	TMEM149	-2.02568	944.183	1912.61
A_23_P27724	SEPW1	2.23809	11933.1	5331.82		A_24_P127564	NCRNA00085	-2.02481	42.9749	87.0162
A_33_P3262884	AX747140	2.23751	102.963	46.0168		A_33_P3288694	BM703906	-2.02455	250.883	507.924
A_19_P00318561	A_19_P00318561	2.23716	26.6678	11.9204		A_24_P333421	ZNF862	-2.02411	60.9604	123.39
A_33_P3211834	LOC654056	2.23678	191.499	85.6134		A_32_P174572	HTR7P	-2.02179	117.356	237.269
A_33_P3839897	RNU4ATAC	2.23656	50.4192	22.5432		A_23_P347632	MTSS1	-2.02131	79.4174	160.527
A_19_P00800732	A_19_P00800732	2.2363	33.2273	14.8581		A_23_P317244	SPACA3	-2.02026	15.2646	30.8385
A_24_P192301	SEMA3A	2.23536	111.783	50.0067		A_19_P00807637	A_19_P00807637	-2.01977	48.0165	96.9821
A_23_P8961	IL7	2.23483	9.41725	4.21385		A_33_P3247858	MPP1	-2.01937	82.1349	165.861
A_33_P3301221	LOC100129110	2.23387	24.3629	10.9061		A_33_P3301782	LOC220930	-2.01902	104.129	210.24
A_19_P00331372	A_19_P00331372	2.23252	23.0468	10.3232		A_23_P250380	MAN2B2	-2.0189	26.9994	54.5091
A_24_P737939	C6orf154	2.23112	873.75	391.619		A_33_P3404032	HIST3H2A	-2.01889	81.7841	165.113
A_19_P00320413	A_19_P00320413	2.22997	42.6058	19.106		A_24_P156267	SOX12	-2.01858	264.978	534.879
A_33_P3209541	KIAA1875	2.2295	26.1121	11.7121		A_24_P943301	PEAR1	-2.01836	21.7499	43.8991
A_19_P00318715	A_19_P00318715	2.2286	252.74	113.408		A_24_P17870	HCP5	-2.01834	16.1285	32.5527
A_23_P69188	DPH3	2.22807	5014.66	2250.68		A_24_P19228	GAMT	-2.01815	1390.09	2805.4
A_19_P00331871	A_19_P00331871	2.22755	61.5228	27.6191		A_33_P3409635	FLJ11370	-2.0178	10.5199	21.2271
A_33_P3316239	LOC100130419	2.22747	37.9206	17.0241		A_19_P00323827	A_19_P00323827	-2.01695	19.1137	38.5513
A_33_P3304538	RNF207	2.22672	779.565	350.096		A_24_P406334	STEAP1	-2.01672	13.9857	28.2052
A_33_P3392350	A_33_P3392350	2.22664	127.377	57.206		A_23_P216448	NFIB	-2.01633	232.348	468.49
A_24_P941824	KIF3B	2.2262	3179.35	1428.15		A_33_P3417936	HDAC11	-2.016	36.481	73.5459
A_19_P00319788	A_19_P00319788	2.22493	30.2821	13.6104		A_23_P67271	PKN1	-2.01519	774.018	1559.8
A_33_P3413335	AF390550	2.22479	556.558	250.162		A_23_P141248	SRR	-2.01443	112.977	227.585
A_33_P3296198	FLJ44606	2.22435	70763.4	31813.1		A_23_P145	HMGCL	-2.01436	460.089	926.784
A_33_P3253653	GPR155	2.22358	167930	75522.2		A_33_P3367899	Frat1	-2.01413	45.3035	91.2474
A_23_P24784	TNNI2	2.22327	53.8341	24.2139		A_23_P135031	C9orf4	-2.01353	3.61771	7.28437
A_33_P3219697	ANKRD45	2.22286	5153.67	2318.49		A_23_P371410	PRKACB	-2.01348	22.8268	45.9612
A_33_P3260146	C9orf3	2.22178	63.502	28.5815		A_23_P204436	GIT2	-2.01345	64.0733	129.008
A_33_P3240043	ENST00000399342	2.22165	31.7875	14.308		A_23_P67339	RCN3	-2.01279	147.154	296.189
A_23_P12113	FLVCR1	2.22155	929.903	418.583		A_19_P00807880	A_19_P00807880	-2.0126	14.8068	29.8001
A_33_P3404588	FGD4	2.22133	850.439	382.851		A_32_P232214	LOC388630	-2.01155	10.7238	21.5715
A_19_P00332481	A_19_P00332481	2.22042	228.827	103.056		A_33_P3229572	RASA4	-2.01112	38.5614	77.5516
A_33_P3678883	KIAA1654	2.21947	34637.5	15606.2		A_19_P00811517	A_19_P00811517	-2.01098	19.1873	38.5852
A_24_P36229	DTNA	2.21875	36.9715	16.6632		A_32_P192692	KCNMA1	-2.01038	22.447	45.127
A_33_P3390637	SLC23A3	2.2174	28.5577	12.8789		A_32_P88415	MYOZ3	-2.00963	415.35	834.702
A_33_P3337044	SLC2A6	2.21726	2260.82	1019.65		A_23_P26386	TPPP3	-2.00887	488.92	982.179
A_33_P3235420	RASSF6	2.21667	87.897	39.6527		A_33_P3319542	SLC8A2	-2.00827	129.893	260.861
A_33_P3527721	LOC284219	2.215	945.209	426.731		A_23_P321935	OSBP2	-2.00762	10.9777	22.0392
A_32_P16489	MRPL35	2.21494	356.53	160.965		A_33_P3369834	Reep6	-2.00663	120.588	241.975
A_23_P132738	CRYGS	2.21395	76.7101	34.6486		A_23_P53891	KLF5	-2.00617	17.3054	34.7174
A_33_P3424882	LOC100131154	2.21361	14.336	6.47633		A_23_P19226	DSE	-2.00564	1509.89	3028.3
A_23_P28246	SLC23A3	2.21342	12.8358	5.79908		A_23_P138760	CLCF1	-2.00538	12.705	25.4785
A_19_P00329288	A_19_P00329288	2.21289	24.1867	10.9299		A_33_P3294966	LOC554206	-2.00536	21.6289	43.3737
A_24_P264166	GOLGA8F	2.21204	20.2026	9.13299		A_33_P3302957	PLEKHG4	-2.00526	614.211	1231.65
A_23_P27332	TCF4	2.21185	23985.7	10844.2		A_33_P3209361	LOC100130015	-2.00446	68.1555	136.615
A_23_P253484	AADAT	2.21133	749.621	338.991		A_23_P366216	HIST1H2BH	-2.00319	4119.92	8252.96
A_19_P00319448	A_19_P00319448	2.21019	1285.08	581.432		A_23_P83028	RECK	-2.00287	283.839	568.493
A_19_P00323082	A_19_P00323082	2.21011	14012.1	6339.97		A_23_P25445	FAM186B	-2.00164	13.0732	26.1678
A_33_P3327208	LOC100132509	2.20992	18.6675	8.44717
A_33_P3265415	A_33_P3265415	2.20976	505.334	228.683
A_24_P62800	KLHDC8A	2.20688	339.639	153.9
A_33_P3224595	OFD1	2.20547	387.678	175.78
A_23_P116435	IGF2AS	2.2052	160.104	72.6027
A_19_P00318098	A_19_P00318098	2.20516	63.7081	28.8905
A_23_P82108	ZBTB2	2.20494	432.02	195.932
A_19_P00320259	A_19_P00320259	2.20458	172.197	78.1089
A_23_P19517	ITPR3	2.20352	15.2368	6.91479
A_33_P3276282	PTPRF	2.20352	85.0878	38.6146
A_23_P308032	NUP98	2.20233	1279.83	581.126
A_23_P335905	STK36	2.20167	277.22	125.913
A_33_P3266010	RIN1	2.20068	1054.86	479.332
A_19_P00801366	A_19_P00801366	2.20031	155.422	70.6365
A_33_P3312150	ENST00000391546	2.20009	31.0752	14.1245
A_33_P3420043	CSRNP3	2.19996	170.206	77.3677
A_32_P179746	LOC100133781	2.19918	134.642	61.2236
A_33_P3372318	EML6	2.19913	20.9674	9.53439
A_19_P00320641	A_19_P00320641	2.19886	217.957	99.1229
A_33_P3358158	CRYBB2P1	2.19866	5546.11	2522.5
A_33_P3363500	THC2723408	2.19825	205.484	93.4763
A_23_P105592	MVK	2.19719	13866	6310.78
A_33_P3343573	FAM108A1	2.19646	116.008	52.816
A_19_P00319266	A_19_P00319266	2.19581	40.2468	18.329
A_33_P3752697	LOC401622	2.1954	2992.14	1362.92
A_24_P94402	MYCN	2.19529	63532.2	28940.3
A_23_P134058	C6orf114	2.19515	135.83	61.8774
A_33_P3302652	EU154352	2.19391	23.8746	10.8822
A_19_P00329494	A_19_P00329494	2.19376	40.0076	18.237
A_33_P3408320	LASS1	2.19187	6276.02	2863.31
A_19_P00808398	A_19_P00808398	2.19142	65.4392	29.8615
A_23_P208373	CYP2B6	2.19062	66.2246	30.231
A_19_P00805272	A_19_P00805272	2.19032	2217.53	1012.43
A_33_P3318069	LOC100129295	2.18903	23.6216	10.7909
A_33_P3311770	ZNF789	2.18797	435.835	199.196
A_33_P3386532	AK024058	2.18753	137.389	62.8057
A_23_P208030	SYT4	2.18748	1123.31	513.52
A_23_P116642	SLC26A10	2.18699	502.23	229.644
A_23_P23356	RRP15	2.18664	1454.82	665.322
A_23_P211345	TBX1	2.1857	94.6744	43.3154
A_23_P47377	HSD17B12	2.18569	5492.64	2513
A_33_P3270192	DIS3L2	2.18551	234.686	107.383
A_33_P3331911	LOC100129767	2.1855	45.4722	20.8063
A_24_P380679	C7orf53	2.18532	109.194	49.967
A_23_P388993	ZC3H12C	2.18394	318.255	145.725
A_24_P145009	LOC441208	2.18215	73.0189	33.4619
A_23_P164022	MYO1C	2.18163	36703	16823.7
A_23_P44505	KLF11	2.1813	77.0642	35.3295
A_33_P3721983	MGC13053	2.18044	49846.7	22860.8
A_33_P3781228	FLJ26332	2.17987	24.4823	11.2311
A_19_P00322990	A_19_P00322990	2.17667	47.3959	21.7745
A_23_P379794	PIGW	2.17618	574.842	264.152
A_33_P3351934	MSTO2P	2.17546	4580.08	2105.34
A_33_P3866631	DKFZP564C152	2.17398	4752.85	2186.25
A_33_P3334292	ENST00000369222	2.17294	225.975	103.995
A_33_P3373139	ENST00000343292	2.17284	63.2845	29.1253
A_33_P3307955	ABCD3	2.16976	284.676	131.201
A_33_P3365878	Bmp8b	2.16867	4652.55	2145.34
A_19_P00811854	A_19_P00811854	2.16867	26.7003	12.3118
A_33_P3357753	LOC728190	2.16722	341.454	157.554
A_33_P3449815	ENST00000419115	2.16694	1059.26	488.829
A_33_P3372566	ENST00000372515	2.16602	135.298	62.464
A_33_P3268900	Bnip3l	2.16589	12567.3	5802.36
A_33_P3327519	SNORA74A	2.16497	88.9109	41.0679
A_33_P3400192	MAPK9	2.16383	334.67	154.665
A_19_P00330505	A_19_P00330505	2.16252	163.162	75.4499
A_23_P210690	TRIB3	2.16239	8589.95	3972.44
A_33_P3224819	SLC45A4	2.16224	133.934	61.9424
A_33_P3331641	C10orf41	2.16223	437.877	202.511
A_33_P3252206	LEPROTL1	2.1618	736.41	340.646
A_33_P3223093	M27336	2.15982	66.3424	30.7166
A_33_P3380405	CYTH1	2.15969	211.545	97.9516
A_33_P3381361	ENST00000312632	2.15885	80.0775	37.0927
A_24_P9346	SYNGAP1	2.1576	32.9611	15.2767
A_33_P3333777	LOC100129387	2.15753	448.838	208.033
A_33_P3422802	ULBP1	2.15746	332.182	153.969
A_19_P00327972	A_19_P00327972	2.15641	44.9975	20.8668
A_19_P00315560	A_19_P00315560	2.15611	260.279	120.717
A_33_P3273000	PTK2B	2.15583	936.783	434.536
A_33_P3301955	PDE7A	2.15474	250.816	116.402
A_32_P99100	PTPRK	2.15439	5816.62	2699.89
A_33_P3272412	FLJ45482	2.15434	219.236	101.765
A_19_P00327728	A_19_P00327728	2.15307	167.473	77.7831
A_23_P73429	HCLS1	2.15272	36.0123	16.7287
A_19_P00807822	A_19_P00807822	2.15208	56.6027	26.3014
A_24_P289170	CCDC88C	2.15026	81.0584	37.697
A_23_P30243	ERAP2	2.14986	8.12536	3.77949
A_19_P00319456	A_19_P00319456	2.14983	1286.87	598.59
A_23_P76901	PLEKHG3	2.14814	5138.48	2392.06
A_33_P3385765	ZNF763	2.1475	2139.31	996.182
A_23_P6818	SEMA3G	2.14512	36.8585	17.1825
A_19_P00324901	A_19_P00324901	2.14416	27.8564	12.9917
A_32_P74409	LOC387763	2.14402	7595.2	3542.51
A_33_P3285580	GLYCTK	2.14401	78.7712	36.7401
A_33_P3353496	GJD4	2.14367	2142.67	999.535
A_19_P00810474	A_19_P00810474	2.14347	272.909	127.321
A_19_P00322935	A_19_P00322935	2.14274	70.6735	32.9828
A_33_P3330404	FAM180B	2.14221	166.009	77.4942
A_24_P169843	KRT18P28	2.14202	28.4201	13.2679
A_19_P00325336	A_19_P00325336	2.14171	69.8571	32.6175
A_33_P3296940	FNDC3B	2.14067	151.515	70.7792
A_33_P3239569	RPS21	2.14012	391.441	182.906
A_19_P00322880	A_19_P00322880	2.14007	236.324	110.428
A_33_P3240018	PDE3B	2.13996	466.667	218.072
A_24_P808100	MCTS1	2.13979	154.211	72.0683
A_33_P3305497	ENST00000408986	2.13923	33.8386	15.8181
A_19_P00807448	A_19_P00807448	2.13813	38.9409	18.2126
A_33_P3343503	SAMD4A	2.1376	7.83208	3.66396
A_23_P142849	RND3	2.1376	1284.12	600.732
A_19_P00812841	A_19_P00812841	2.13741	144.578	67.6417
A_23_P164057	MFAP4	2.1373	7218.08	3377.19
A_19_P00318408	A_19_P00318408	2.13688	15.6846	7.33997
A_33_P3210099	ALPK3	2.13658	115.982	54.284
A_33_P3306327	A_33_P3306327	2.13651	739.327	346.045
A_33_P3384845	POFUT1	2.13614	49.4715	23.1593
A_33_P3474250	AX746752	2.1355	293.56	137.466
A_33_P3265606	GCLM	2.13455	2728.43	1278.23
A_33_P3369535	MAGI1	2.13454	55.3235	25.9183
A_33_P3225696	ZNF526	2.13412	27537.1	12903.2
A_19_P00805642	A_19_P00805642	2.13348	51.0427	23.9246
A_33_P3351356	ARHGEF10	2.13335	189.943	89.0355
A_23_P147439	ATXN2L	2.13324	111.911	52.4607
A_33_P3314643	SPEF1	2.13254	249.469	116.982
A_19_P00801324	A_19_P00801324	2.12963	68.4961	32.1635
A_33_P3387045	CYB5D1	2.12771	1356.58	637.578
A_33_P3404671	LOC100130557	2.1277	186.703	87.7485
A_33_P3386467	RPL23AP7	2.12742	833.727	391.895
A_19_P00326840	A_19_P00326840	2.12619	88.4352	41.5933
A_19_P00802271	A_19_P00802271	2.12598	79.276	37.2891
A_19_P00810719	A_19_P00810719	2.12282	17.3263	8.16194
A_23_P67952	MYCNOS	2.1226	9737.8	4587.68
A_33_P3410981	PCDHGB7	2.12202	27.1945	12.8154
A_23_P372988	PRR22	2.12111	175.125	82.5629
A_19_P00326821	A_19_P00326821	2.12076	563.451	265.683
A_33_P3285391	AK025047	2.11918	11.5956	5.47175
A_24_P615822	BMS1	2.11917	651.028	307.209
A_33_P3396010	AGER	2.11902	35.6789	16.8375
A_24_P335620	SLC7A5	2.11665	4683.25	2212.58
A_23_P111701	GNG11	2.11664	168.522	79.6175
A_23_P23815	SLC30A1	2.11548	366.733	173.357
A_33_P3304212	PLEKHG3	2.11478	4070.42	1924.75
A_24_P59607	C17orf51	2.11429	2362.61	1117.45
A_24_P583225	LOC349114	2.11423	219.288	103.72
A_33_P3263432	ITGA10	2.11393	14.3275	6.77767
A_33_P3390024	EXOC7	2.11364	100.26	47.4349
A_33_P3417452	ZGLP1	2.11298	708.821	335.46
A_33_P3335966	TPM1	2.11225	4771.57	2259
A_19_P00318978	A_19_P00318978	2.11016	28.2319	13.379
A_33_P3356711	ING3	2.1099	588.068	278.719
A_19_P00800690	A_19_P00800690	2.10951	57.723	27.3632
A_33_P3565133	LOC400238	2.10853	129.868	61.5914
A_33_P3219090	INSIG1	2.1085	1533.33	727.214
A_33_P3317623	LOC284379	2.10789	1406.52	667.263
A_19_P00804702	A_19_P00804702	2.10558	20.6786	9.82086
A_23_P348159	DST	2.10515	306.396	145.546
A_33_P3759611	PDE4C	2.10502	126.602	60.1428
A_24_P89701	IMPDH1	2.10289	29749.7	14147.1
A_33_P3417620	ENST00000380308	2.1028	58.7936	27.9597
A_19_P00322237	A_19_P00322237	2.10185	23.8658	11.3547
A_24_P686965	SH2D5	2.10179	5276.66	2510.55
A_23_P142815	ATP6V1B1	2.10144	22.3978	10.6583
A_19_P00317089	A_19_P00317089	2.10076	105.516	50.2278
A_33_P3409675	LOC442132	2.10051	1449.5	690.067
A_19_P00322452	A_19_P00322452	2.10029	399.787	190.349
A_23_P46045	RGS5	2.09988	310.59	147.909
A_19_P00321002	A_19_P00321002	2.09915	22.2531	10.601
A_33_P3402611	ENST00000340460	2.09888	106.259	50.6265
A_32_P170749	STAG3L2	2.09873	1909.38	909.776
A_19_P00328946	A_19_P00328946	2.09792	55.7563	26.5769
A_19_P00327697	A_19_P00327697	2.09757	21.5715	10.2841
A_19_P00810896	A_19_P00810896	2.09653	93.6421	44.6653
A_33_P3236686	FP15331	2.09561	124.962	59.6305
A_23_P129695	VASN	2.09558	1083.86	517.211
A_19_P00800104	A_19_P00800104	2.09512	166.779	79.6034
A_19_P00322503	A_19_P00322503	2.09485	212.267	101.328
A_33_P3218410	ATM	2.09461	38.9179	18.58
A_19_P00806781	A_19_P00806781	2.09444	108.882	51.986
A_19_P00324576	A_19_P00324576	2.09403	53.1807	25.3964
A_33_P3218013	A_33_P3218013	2.09305	42.332	20.225
A_23_P422851	CABLES1	2.09286	1945.78	929.721
A_33_P3209816	DPY19L3	2.09278	86.55	41.3565
A_33_P3380056	C9orf30	2.09268	218.342	104.336
A_33_P3309551	PTPRD	2.09164	1059.55	506.564
A_32_P827528	S1PR2	2.08872	3222.38	1542.75
A_32_P2392	GOLGA8A	2.08783	115.28	55.2151
A_19_P00332124	A_19_P00332124	2.08771	7589.08	3635.12
A_32_P108655	AK3L1	2.08759	4650.1	2227.49
A_33_P3325753	TRIOBP	2.08755	52.9786	25.3784
A_33_P3382271	BC033643	2.08737	168.826	80.88
A_33_P3298062	ABCC5	2.08643	1795.56	860.589
A_33_P3321130	DENND3	2.08529	125.455	60.1619
A_33_P3593774	PIK3R3	2.08464	668.688	320.769
A_33_P3230188	ENST00000391546	2.08358	16.5893	7.96193
A_33_P3244991	AK091251	2.08318	100.131	48.0665
A_33_P3280945	SNHG3	2.08221	9715.37	4665.89
A_32_P94001	FAM92A3	2.08158	98.9228	47.523
A_33_P3226135	THC2571723	2.08107	56.8796	27.3319
A_33_P3268974	RECQL5	2.08084	382.172	183.662
A_23_P53588	WNT5B	2.08026	78.1089	37.5476
A_19_P00812815	A_19_P00812815	2.07994	39.3068	18.898
A_32_P113566	BTBD9	2.07932	23.6853	11.3909
A_33_P3335865	WDR35	2.07905	822.136	395.439
A_19_P00326830	A_19_P00326830	2.07877	38.8934	18.7099
A_24_P636974	LOC100289383	2.07866	58.4581	28.1229
A_24_P50818	ENST00000409364	2.07808	155.263	74.7145
A_23_P415633	FLJ25006	2.07776	798.348	384.235
A_19_P00316107	A_19_P00316107	2.07724	170.789	82.2189
A_33_P3304312	CELF6	2.07669	1251.2	602.498
A_24_P270728	NUPR1	2.07658	26.8748	12.9419
A_19_P00804893	A_19_P00804893	2.07552	20.6694	9.95864
A_23_P49816	ADAP2	2.07489	10.1324	4.88333
A_33_P3316835	ENST00000264370	2.07367	180.767	87.1725
A_24_P333857	SGIP1	2.07227	124.38	60.0212
A_33_P3421913	CADM1	2.07177	5127.6	2474.99
A_33_P3392677	THC2539584	2.07176	411.203	198.48
A_33_P3254013	ENST00000382997	2.07161	72.0995	34.8036
A_23_P83298	PRRX2	2.07064	538.081	259.862
A_23_P156807	ENST00000444915	2.07052	636.588	307.454
A_23_P161644	RBM14	2.06977	93.8695	45.3526
A_33_P3514859	DKFZp686L14188	2.06945	69.7122	33.6864
A_33_P3787904	LOC400604	2.06815	36788.6	17788.2
A_33_P3264926	SAMD4A	2.06793	26.2846	12.7106
A_33_P3338961	THC2597193	2.067	876.798	424.188
A_23_P393401	PDXDC2	2.06691	855.894	414.093
A_33_P3335730	ENST00000377300	2.06561	23.2029	11.233
A_23_P310086	BEND6	2.06489	19.8587	9.61731
A_24_P325046	ENST00000322831	2.06447	71.0019	34.3923
A_33_P3352449	MTRF1L	2.06417	1045.39	506.444
A_33_P3302518	CCDC40	2.06372	371.13	179.836
A_32_P180265	LOC100287241	2.06362	299.578	145.171
A_33_P3240295	A_33_P3240295	2.06237	38.8494	18.8372
A_19_P00317441	A_19_P00317441	2.06182	33.0882	16.048
A_33_P3805839	THC2568076	2.05931	55.9314	27.1602
A_32_P128656	MID1	2.05876	76.66	37.2359
A_24_P3804	C6orf26	2.0577	321.2	156.097
A_33_P3321025	Plxna4	2.05703	85.474	41.5521
A_33_P3240532	RGL1	2.05544	404.421	196.756
A_33_P3294790	AX721280	2.05447	175.987	85.6608
A_33_P3422374	C6orf163	2.05347	178.483	86.9178
A_23_P1981	INS	2.05284	38.1654	18.5915
A_24_P381975	TMEM231	2.05197	104.903	51.123
A_33_P3325978	ENST00000405331	2.05146	2387.44	1163.77
A_19_P00812782	A_19_P00812782	2.05057	12.436	6.06464
A_33_P3256344	ENST00000396722	2.05035	3730.71	1819.55
A_19_P00808351	A_19_P00808351	2.04986	21.1952	10.3398
A_33_P3397801	A_33_P3397801	2.04984	275.086	134.199
A_33_P3321602	PHACTR4	2.0492	64.1185	31.2896
A_33_P3365924	ENST00000391654	2.04898	94.2321	45.9897
A_33_P3464900	MGC2848	2.04846	40.1264	19.5885
A_33_P3372699	SEC14L4	2.04774	108.794	53.1286
A_24_P211797	ICA1L	2.04758	58.1283	28.3887
A_23_P346912	SPATA17	2.04741	33.1139	16.1735
A_33_P3329378	CNTN6	2.04671	22.2486	10.8704
A_24_P66337	ENST00000319406	2.04635	29.6863	14.507
A_24_P267664	C21orf88	2.04616	454.097	221.926
A_23_P129466	ATF7IP2	2.04421	8.41777	4.11785
A_24_P167642	GCH1	2.04385	237.212	116.061
A_19_P00331838	A_19_P00331838	2.04303	108.861	53.2843
A_19_P00801061	A_19_P00801061	2.04293	72.8896	35.6789
A_23_P258814	DPH3B	2.04265	1232.93	603.593
A_23_P144531	ENST00000309610	2.04194	21222.9	10393.5
A_33_P3238941	ANKRD18A	2.04122	104.166	51.0313
A_24_P42624	UNC5C	2.03976	223.747	109.693
A_23_P156180	SLC22A4	2.0392	7.29024	3.57505
A_33_P3357247	USP36	2.039	2094.37	1027.16
A_23_P144959	VCAN	2.03897	2799.8	1373.14
A_19_P00321834	A_19_P00321834	2.03892	68.8133	33.7498
A_33_P3210160	NAA40	2.03847	183855	90192.6
A_23_P256473	SEMA3C	2.03828	7.89304	3.87239
A_19_P00809573	A_19_P00809573	2.03715	285.901	140.343
A_24_P63522	HMGCS1	2.03694	4583.3	2250.09
A_33_P3481987	SLC16A12	2.03689	106665	52366.6
A_33_P3375613	SGK3	2.03676	2436.55	1196.29
A_23_P34757	GPATCH2	2.03587	180.484	88.6523
A_24_P941912	DTX3L	2.03432	39.4131	19.3741
A_23_P22614	SEPT&	2.03345	5837.73	2870.84
A_24_P916496	PRKCA	2.03225	2629.55	1293.91
A_33_P3301095	A_33_P3301095	2.03207	121.574	59.8276
A_33_P3305855	LOC645967	2.03177	20.0521	9.86926
A_24_P342096	FAM27A	2.03169	1199.47	590.382
A_33_P3337719	CTD-2514C3,1	2.03108	664.619	327.225
A_19_P00316012	A_19_P00316012	2.02951	302.631	149.115
A_33_P3321347	ENST00000439765	2.02907	82.3422	40.5812
A_23_P96590	GPRASP1	2.02899	181.436	89.4218
A_23_P66017	PRRT2	2.02888	6203.57	3057.63
A_19_P00316432	A_19_P00316432	2.02877	259.302	127.812
A_19_P00811848	A_19_P00811848	2.02871	26.0102	12.821
A_24_P130041	CYP51A1	2.02747	7067.22	3485.73
A_23_P44112	LAT	2.0268	526.565	259.801
A_23_P24275	C10orf110	2.02651	58.7561	28.9937
A_19_P00327630	A_19_P00327630	2.02595	23.6159	11.6567
A_33_P3423941	IFITM1	2.02565	18.8543	9.30778
A_23_P363936	HSPA4L	2.02431	397.479	196.353
A_23_P97265	GPATCH4	2.02415	6065.12	2996.38
A_33_P3221999	GSDMB	2.02387	292.931	144.738
A_23_P103011	RAB36	2.02308	943.125	466.182
A_24_P155791	ASB7	2.02199	230.899	114.194
A_23_P82047	STXBP5	2.02154	77.262	38.2193
A_23_P31135	ACAT2	2.02017	31555.6	15620.3
A_19_P00801041	A_19_P00801041	2.02002	286.178	141.67
A_33_P3286002	ENST00000394971	2.01934	128.567	63.668
A_33_P3233170	ENST00000355177	2.01871	1050.05	520.159
A_23_P119448	SAPS1	2.01855	125.962	62.4023
A_33_P3341722	COL23A1	2.0185	1648.07	816.483
A_24_P44462	TPM1	2.01848	3505.83	1736.87
A_24_P341089	FLJ40330	2.01776	1749.28	866.942
A_23_P131227	TTC27	2.01699	1305.24	647.125
A_23_P211039	ADAMTS1	2.01555	394.538	195.747
A_33_P3266998	LOC100129396	2.01541	48.1588	23.8953
A_19_P00326199	A_19_P00326199	2.01529	108.839	54.0067
A_19_P00325713	A_19_P00325713	2.0139	112.922	56.0712
A_19_P00806502	A_19_P00806502	2.01295	384.679	191.102
A_33_P3364443	LOC388279	2.01265	63.6983	31.649
A_33_P3306616	C5orf28	2.01259	2553.75	1268.89
A_23_P105144	SCUBE2	2.0121	108.445	53.8961
A_24_P272515	LOC344332	2.0117	9.47708	4.71098
A_33_P3666884	PNPLA7	2.01109	2089.6	1039.04
A_24_P390668	FMNL1	2.01103	90.2972	44.9011
A_23_P309619	KIAA1671	2.01079	368.892	183.456
A_33_P3451157	LOC157278	2.01078	7498.78	3729.29
A_23_P373724	PPFIBP1	2.01018	1501.61	747.001
A_23_P387630	STARD8	2.00992	11.5645	5.7537
A_23_P6596	HES1	2.00855	18.6574	9.28898
A_23_P31739	STMN4	2.00768	3596.76	1791.5
A_33_P3346610	ENST00000397438	2.00764	53.9549	26.8748
A_23_P411833	WDR90	2.00716	5658.95	2819.38
A_32_P99032	LOC100240734	2.00637	53.6919	26.7607
A_33_P3230528	ENST00000395807	2.00614	250.222	124.728
A_19_P00330815	A_19_P00330815	2.00609	106.87	53.2726
A_33_P3786807	SNAR-E	2.0043	33.108	16.5185
A_24_P626951	ENST00000479981	2.00428	10.9299	5.45328
A_33_P3269650	LOC100128402	2.00393	19.3858	9.67393
A_24_P115967	DAGLA	2.00373	59.0196	29.4549
A_33_P3405043	LOC100133264	2.00336	24.2056	12.0825
A_23_P359854	BEND3	2.00311	1308.61	653.29
A_23_P147070	UNC84A	2.0028	189.11	94.4231
A_23_P416178	CCDC136	2.0024	906.627	452.77
A_33_P3355743	GPATCH2	2.00235	257.015	128.357
A_33_P3303748	PDPR	2.0018	46.5586	23.2584
A_33_P3383009	A_33_P3383009	2.0017	28.4131	14.1945
A_19_P00323954	A_19_P00323954	2.00116	413.92	206.839
A_33_P3304527	ZNFX1	2.00014	51.3699	25.6832
