# Supplementary material for: Genome-Wide Microarray Expression and Genomic Alterations by Array-CGH Analysis in Neuroblastoma Stem-Like Cells
Source: PLoS One. 2014 Nov 13;9(11):e113105. doi: 10.1371/journal.pone.0113105 (PMC4231109; doi:10.1371/journal.pone.0113105)
Supplement: Table S2 — Supplementary data. Upregulated genes list shared in both cell lines. (XLS) [file pone.0113105.s002.xls]

## Sheet: SHARED UPREGULATED GENES
				Intensite-Test	Intensite-Test	Intensite-Ref	Intensite-Ref	FC	FC	IntensityMedian	AverageFC
ProbeName	GenomicCoordinates	Cytoband	GeneName	SK-N-DZ	SIMA	SK-N-DZ	SIMA	SKNDZ	SIMA
A_33_P3292179	chr17:66971122-66971063	hs|17q24.2	ABCA9	15393.7	11933.1	4633.43	5396.2	3.32231	2.21138	8664.64	2.76685
A_23_P31135	chr6:160199814-160199873	hs|6q25.3	ACAT2	31555.6	14430.8	15620.3	6720.46	2.02017	2.14729	15025.5	2.08373
A_23_P171237	chrX:70833291-70833350	hs|Xq13.1	ACRC	201.768	176.777	81.279	83.6284	2.48241	2.11383	130.202	2.29812
A_24_P221092	chr13:99189066-99189007	hs|13q32.2	AF289615	119.146	73.5627	33.1808	20.4801	3.59082	3.5919	53.3717	3.59136
A_23_P359870	chr8:10984299-10984240	hs|8p23.1	AJ312026	240.209	187.838	32.6576	49.5292	7.35538	3.79247	118.684	5.57393
A_24_P312325	chr8:10980986-10980927	hs|8p23.1	AJ312027	573.423	403.727	93.2262	133.802	6.15088	3.01735	268.764	4.58412
A_33_P3645805	chr1:206091729-206091670	hs|1q32.1	AK021797	11167.7	9272.59	3297.16	4257.32	3.38706	2.17804	6764.95	2.78255
A_33_P3386532	chr17:73900384-73900325	hs|17q25.1	AK024058	137.389	252.79	62.8057	114.094	2.18753	2.21562	125.742	2.20158
A_33_P3420486	chr5:179032932-179032873	hs|5q35.3	AK025118	67.85	74.3024	16.1703	21.2417	4.19597	3.49796	44.5458	3.84696
A_33_P3392366	chr14:105131315-105131256	hs|14q32.33	AK128797	459.707	342.452	141.425	170.647	3.25053	2.00678	256.549	2.62866
A_33_P3232493	chr8:066645279-066645220	hs|8q13.1	AK130794	62.6705	48.3173	17.111	20.2376	3.66259	2.3875	34.2774	3.02505
A_33_P3307980	chr7:92319353-92319294	hs|7q21.2	AK131345	222.905	77.7462	36.9789	22.0953	6.02789	3.51867	57.3625	4.77328
A_33_P3343101	chr13:107211644-107211585	hs|13q33.3	AK309941	71.5369	66.1798	28.5624	22.5478	2.50459	2.93509	47.3711	2.71984
A_33_P3336514	chr16:22542691-22542750	hs|16p12.2	AK310414	335.368	260.475	104.839	110.979	3.19888	2.34707	185.727	2.77297
A_33_P3214119	chr17:45654466-45654525	hs|17q21.32	AK311414	100.75	107.862	33.108	25.5895	3.04306	4.21509	66.9289	3.62908
A_23_P205959	chr15:101456503-101456562	hs|15q26.3	ALDH1A3	149.035	94.7994	4.11815	41.791	36.1898	2.26842	68.2952	19.2291
A_33_P3210099	chr15:85416651-85416710	hs|15q25.3	ALPK3	115.982	14.11	54.284	4.28483	2.13658	3.29301	34.197	2.7148
A_33_P3380837	chr7:2752675-2752734	hs|7p22.3	AMZ1	5143.61	4562.12	1766.9	1877.83	2.9111	2.42947	3219.97	2.67028
A_23_P60079	chr8:6360349-6360290	hs|8p23.1	ANGPT2	220.765	489.502	16.8848	144.541	13.0748	3.38658	182.653	8.23068
A_24_P151834	chr17:4097851-4097792	hs|17p13.2	ANKFY1	852.682	412.84	162.293	185.327	5.25396	2.22763	299.084	3.74079
A_33_P3335030	chr2:97871812-97871870	hs|2q11.2	ANKRD36	610.969	779.926	220.606	289.248	2.7695	2.69639	450.108	2.73295
A_33_P3415744	chr2:98121431-98121372	hs|2q11.2	ANKRD36B	297.138	322.077	104.921	141.829	2.83201	2.27088	219.483	2.55144
A_33_P3219697	chr1:173577774-173577715	hs|1q25.1	ANKRD45	5153.67	5393.88	2318.49	2570.45	2.22286	2.09841	3862.06	2.16063
A_33_P3351356	chr8:1851609-1851668	hs|8p23.3	ARHGEF10	189.943	220.375	89.0355	82.7324	2.13335	2.66371	139.489	2.39853
A_23_P417891	chr13:111947421-111947480	hs|13q34	ARHGEF7	160.373	933.678	71.5988	290.157	2.23988	3.21784	225.265	2.72886
A_23_P371885	chr17:44594232-44594173	hs|17q21.31	ARL17P1	509.199	369.146	177.025	133.596	2.87642	2.76315	273.086	2.81979
A_33_P3378531	chr10:104660633-104660692	hs|10q24.32	AS3MT	139292	139292	57931.8	60512.4	2.40441	2.30188	99902.2	2.35314
A_23_P125643	chrX:15262247-15262188	hs|Xp22.2	ASB9	470.196	20.9932	120.093	3.58054	3.91527	5.86313	70.5431	4.8892
A_23_P207632	chr17:3827607-3827548	hs|17p13.2	ATP2A3	121.458	139.923	47.8301	37.575	2.53935	3.72384	84.6439	3.1316
A_33_P3256500	chr12:111950637-111950578	hs|12q24.12	ATXN2	84.7399	107.068	23.7126	41.1358	3.57363	2.60278	62.9379	3.0882
A_23_P147439	chr16:28840779-28841203	hs|16p11.2	ATXN2L	111.911	135.332	52.4607	63.38	2.13324	2.13524	87.6457	2.13424
A_33_P3373144	chr1:43875795-43875854	hs|1p34.2	AX747203	92.5581	100.063	34.0519	46.3051	2.71815	2.16096	69.4316	2.43955
A_33_P3305117	chr9:32444251-32444192	hs|9p21.1	AX747756	2918.58	2582.44	1034.15	1231.41	2.82219	2.09714	1906.93	2.45967
A_23_P13137	chr11:113118623-113118683	hs|11q23.2	AY358815	86.8233	118.771	36.2916	41.8565	2.39238	2.83758	64.3399	2.61498
A_23_P134663	chr8:104242447-104242506	hs|8q22.3	BAALC	1499.33	5522.49	116.69	2186.25	12.8489	2.52602	1842.79	7.68744
A_23_P32279	chr9:96714346-96714287	hs|9q22.32	BARX1	103.172	8.92118	33.1277	4.0021	3.11438	2.22913	21.0244	2.67175
A_23_P68807	chr22:22282547-22282488	hs|22q11.22	BC021857	186.835	215.307	64.361	66.649	2.90293	3.23046	126.742	3.06669
A_33_P3228988	chr19:12490563-12490504	hs|19p13.2	BC057831	59926.8	57931.8	25850.4	27033.5	2.31822	2.14297	42482.6	2.23059
A_33_P3291708	chr3:195401992-195402050	hs|3q29	BE613848	64.9869	108.668	24.819	48.9691	2.61843	2.21912	56.978	2.41878
A_33_P3276068	chr6:116816291-116816232	hs|6q22.1	BET3L	981.909	975.318	423.307	469.771	2.31961	2.07616	722.545	2.19789
A_23_P34126	chrX:152773933-152773992	hs|Xq28	BGN	119.678	65.5045	52.7865	18.317	2.26722	3.57615	59.1455	2.92168
A_23_P79769	chr20:61869765-61869824	hs|20q13.33	BIRC7	495.5	47.0212	198.987	16.4141	2.49011	2.86468	123.004	2.6774
A_33_P3365878	chr1:40223962-40223903	hs|1p34.2	Bmp8b	4652.55	4116.02	2145.34	1983.37	2.16867	2.07527	3130.68	2.12197
A_32_P142128	chr10:46737617-46737612	hs|10q11.22	BMS1P1	55.3608	102.098	19.9521	49.6805	2.77468	2.05509	52.5206	2.41489
A_33_P3268900	chr13:52847940-52847881	hs|13q14.3	Bnip3l	12567.3	12185.8	5802.36	5091.26	2.16589	2.39347	8994.08	2.27968
A_33_P3313660	chr6:118824846-118824905	hs|6q22.31	BRD7P3	134.589	84.7581	32.9104	26.7101	4.08956	3.17326	58.8343	3.63141
A_33_P3391915	chr17:72352614-72352555	hs|17q25.1	BTBD17	12.4308	4498.96	4.53898	291.065	2.73869	15.4569	151.748	9.09778
A_33_P3397795	chr14:60635679-60635738	hs|14q23.1	C14orf135	1455.23	1168.01	529.927	538.348	2.7461	2.16962	853.178	2.45786
A_23_P14649	chr15:69096922-69096863	hs|15q23	C15orf28	6393.67	5463.52	2544.86	2423.96	2.51239	2.25397	4004.19	2.38318
A_33_P3274935	chr17:72946899-72946840	hs|17q25.1	C17orf28	1079.02	17596.2	388.235	7312.84	2.7793	2.40621	4195.93	2.59276
A_33_P3345743	chr1:144611135-144611076	hs|1q21.1	C1orf152	1097.42	414.238	300.723	129.833	3.64925	3.19055	357.481	3.4199
A_33_P3289121	chr2:106694463-106694522	hs|2q12.2	C2orf40	612.774	21.7886	305.709	5.69078	2.00443	3.82875	163.749	2.91659
A_23_P18055	chr3:55691700-55691641	hs|3p14.3	C3orf51	163.403	123.767	35.4155	55.7655	4.61388	2.21943	89.7665	3.41665
A_33_P3239267	chr3:49842402-49842461	hs|3p21.31	C3orf54	9117.02	7984.96	3200.55	3566.95	2.84858	2.2386	5775.96	2.54359
A_33_P3240578	chr6:168224787-168224728	hs|6q27	C6orf124	33.9485	58.8496	9.12331	26.8551	3.72108	2.19138	30.4018	2.95623
A_24_P3804	chr6:31732391-31732450	hs|6p21.33	C6orf26	321.2	686.921	156.097	279.317	2.0577	2.45929	300.258	2.25849
A_23_P70359	chr6:161581396-161581337	hs|6q26	C6orf59	441.697	283.127	162.175	112.016	2.72358	2.52754	222.651	2.62556
A_23_P326142	chr7:127639207-127639266	hs|7q32.1	C7orf54	144.473	79.3385	30.1298	28.4744	4.79501	2.78631	54.7342	3.79066
A_33_P3305763	chr8:10995163-10995104	hs|8p23.1	C8orf6	99.9497	70.3036	17.7027	16.9108	5.646	4.15731	44.0032	4.90166
A_33_P3831566	chr9:91769268-91769209	hs|9q22.1	C9orf33	112.496	271.361	7.28523	101.653	15.4416	2.66948	107.074	9.05554
A_24_P402825	chr3:55021774-55038842	hs|3p14.3	CACNA2D3	85.3028	257.941	27.4458	123.767	3.10804	2.08408	104.535	2.59606
A_23_P434890	chr22:37886506-37886447	hs|22q13.1	CARD10	2152.3	1154.04	722.03	564.469	2.98089	2.04446	938.033	2.51268
A_33_P3306452	chr9:70434183-70434124	hs|9q21.11	CBWD5	68.5329	38.9409	15.1522	10.0496	4.52298	3.87486	27.0466	4.19892
A_24_P75917	chr17:16612852-16612911	hs|17p11.2	CCDC144B	9.15945	163.117	3.57161	71.7755	2.56452	2.27259	40.4675	2.41856
A_33_P3357337	chr6:100005205-100005146	hs|6q16.2	CCNC	48.5013	52.429	7.49168	21.7585	6.47402	2.40959	35.1299	4.4418
A_33_P3393582	chr15:43485023-43485082	hs|15q15.2	CCNDBP1	39.1454	70.189	14.3209	32.1498	2.73344	2.18318	35.6476	2.45831
A_23_P343398	chr17:38710119-38710060	hs|17q21.2	CCR7	41.8465	33.6952	7.8947	15.25	5.30058	2.20951	24.4726	3.75505
A_33_P3265224	chr2:65302195-65302254	hs|2p14	CEP68	281.342	465.7	97.4603	165.214	2.88674	2.81876	223.278	2.85275
A_33_P3571254	chr13:33066769-33066710	hs|13q13.1	CG012	41.9601	55.6293	5.87856	14.041	7.13783	3.96191	28.0006	5.54987
A_33_P3379841	chr13:33078702-33078643	hs|13q13.1	CG030	104.759	90.0012	40.0343	41.4188	2.61672	2.17295	65.71	2.39484
A_23_P401472	chr1:240071981-240072040	hs|1q43	CHRM3	725.416	19.4514	77.104	8.61046	9.40829	2.25904	48.2777	5.83366
A_23_P90888	chr2:175614896-175614837	hs|2q31.1	CHRNA1	39.7798	189.991	15.3096	16.7925	2.59836	11.314	28.2861	6.9562
A_33_P3413355	chr11:45670488-45670429	hs|11p11.2	Chst1	22.021	189.813	7.90357	60.2192	2.78621	3.15204	41.1201	2.96912
A_33_P3359713	chr7:65226732-65226791	hs|7q11.21	CK825926	293.729	249.625	77.0642	69.5673	3.81148	3.58825	163.344	3.69986
A_23_P134085	chr6:154726608-154726549	hs|6q25.2	CNKSR3	326.196	3056.57	137.689	934.377	2.36909	3.27124	630.287	2.82016
A_33_P3392330	chr9:131088554-131088613	hs|9q34.11	COQ4	48.4475	49.0221	18.0994	18.2449	2.67675	2.68689	33.3462	2.68182
A_33_P3255755	chr1:16956730-16956671	hs|1p36.13	CROCCL1	136.747	102.833	57.7829	47.8301	2.36656	2.14997	80.3081	2.25826
A_23_P132738	chr3:186256728-186256669	hs|3q27.3	CRYGS	76.7101	88.6698	34.6486	43.7187	2.21395	2.02819	60.2144	2.12107
A_33_P3252612	chr7:1029119-1029178	hs|7p22.3	CYP2W1	125735	130186	54141.6	52840.7	2.32234	2.46375	89938.3	2.39304
A_33_P3209200	chr15:32879755-32879814	hs|15q13.3	DA858408	28.842	31.1654	12.6458	12.8604	2.28075	2.42336	20.8512	2.35205
A_23_P38328	chr17:42809611-42809670	hs|17q21.31	DBF4B	362.981	343.69	146.858	111.23	2.47166	3.08991	245.274	2.78078
A_23_P146325	chr8:131307736-131307677	hs|8q24.21	DDEF1IT1	180.522	171.216	41.0778	54.5765	4.39462	3.13717	112.896	3.7659
A_23_P149121	chr1:68512182-68512123	hs|1p31.3	DIRAS3	351.322	160.486	22.2294	35.0771	15.8044	4.57524	97.7817	10.1898
A_33_P3270192	chr2:232996514-232996573	hs|2q37.1	DIS3L2	234.686	255.95	107.383	125.582	2.18551	2.03811	180.134	2.11181
A_33_P3732466	chr11:82902029-82901970	hs|11q14.1	DKFZp547G183	662.487	272.415	184.241	106.794	3.59576	2.55085	228.328	3.07331
A_33_P3712008	chr4:15485657-15485716	hs|4p15.32	DKFZp547J222	43.7673	43.1647	11.4611	14.7701	3.81878	2.92244	28.9674	3.37061
A_24_P79855	chr1:8441038-8440979	hs|1p36.23	DKFZp566H0824	90.0435	47.5606	24.2641	13.0951	3.71097	3.63195	35.9124	3.67146
A_33_P3464855	chr3:196858864-196858805	hs|3q29	DKFZP586B0319	154.794	78.3407	28.1339	24.0199	5.50204	3.26149	53.2373	4.38177
A_33_P3447441	chr4:10069830-10069771	hs|4p16.1	DKFZp667E0512	46.5383	64.5299	18.4457	24.4164	2.52299	2.64289	35.4774	2.58294
A_23_P16722	chr2:225630183-225630124	hs|2q36.2	DOCK10	3267.25	3300.15	490.95	1308.31	6.65496	2.52245	2287.78	4.5887
A_23_P67299	chr19:11311405-11311100	hs|19p13.2	DOCK6	391.359	504.118	81.9002	164.701	4.77849	3.06082	278.03	3.91965
A_33_P3410279	chr13:99461622-99461563	hs|13q32.3	DOCK9	140.029	129.651	27.4133	39.1454	5.10808	3.31203	84.398	4.21005
A_23_P398854	chr4:3496146-3496205	hs|4p16.3	DOK7	304.949	19.507	87.5423	8.80101	3.48344	2.21645	53.5247	2.84995
A_23_P59388	chr6:56480038-56479979	hs|6p12.1	DST	74.6032	37.7988	22.3493	16.5556	3.33805	2.28314	30.0741	2.8106
A_24_P145316	chr6:15523931-15523872	hs|6p22.3	DTNBP1	247.042	225.935	90.5056	82.4111	2.72957	2.74156	158.22	2.73557
A_23_P150018	chr10:112270900-112270959	hs|10q25.2	DUSP5	89.5141	303.586	6.26503	131.009	14.2879	2.3173	110.261	8.30259
A_23_P139704	chr12:89742203-89742144	hs|12q21.33	DUSP6	7028.49	5928.12	33.2167	2078.98	211.595	2.85146	4003.55	107.223
A_33_P3366073	chr13:50260701-50260642	hs|13q14.2	EBPL	1007.43	924.945	358.3	453.345	2.81169	2.04027	689.145	2.42598
A_23_P65068	chr12:104698595-104698654	hs|12q23.3	EID3	85.9859	31.5521	26.1584	7.88687	3.28712	4.00058	28.8552	3.64385
A_33_P3363091	chr16:70808225-70808166	hs|16q22.2	ENST00000254957	180.452	107.26	61.9835	29.3146	2.91129	3.65894	84.6219	3.28512
A_33_P3350343	chr11:118308905-118308964	hs|11q23.3	ENST00000300681	39.0105	39.2398	7.21439	15.5128	5.40732	2.52951	27.2617	3.96841
A_24_P162244	chr15:76672292-76672233	hs|15q24.3	ENST00000303521	44.3087	88.2915	20.511	37.2255	2.16024	2.3718	40.7671	2.26602
A_23_P144531	chr4:113336615-113336674	hs|4q25	ENST00000309610	21222.9	24352.4	10393.5	11672	2.04194	2.08639	16447.5	2.06416
A_23_P350895	chr9:125752685-125752744	hs|9q33.2	ENST00000317419	61.9601	37.6124	15.0159	12.4704	4.12629	3.01615	26.3142	3.57122
A_24_P314597	chr1:35904770-35904711	hs|1p34.3	ENST00000335883	149.761	111.705	58.2398	44.9011	2.57145	2.4878	84.9723	2.52962
A_33_P3335624	chrX:107331777-107331718	hs|Xq22.3	ENST00000338548	1597.24	1389.32	560.807	655.363	2.84811	2.11993	1022.34	2.48402
A_24_P288915	chr17:18506954-18506895	hs|17p11.2	ENST00000340621	8.88072	225.46	4.40693	104.5	2.01517	2.15752	56.6902	2.08635
A_23_P22352	chr10:13735772-13735713	hs|10p13	ENST00000342409	959.968	241.171	161.04	91.8199	5.96105	2.62657	201.105	4.29381
A_33_P3268989	chr10:073964231-073964172	hs|10q22.1	ENST00000342444	40.7026	44.5668	7.76883	15.7003	5.23923	2.83859	28.2015	4.03891
A_33_P3373139	chr1:43894857-43894916	hs|1p34.2	ENST00000343292	63.2845	128.77	29.1253	55.1245	2.17284	2.33598	59.2045	2.25441
A_33_P3265956	chr20:32211677-32211736	hs|20q11.22	ENST00000344201	1799.1	2531.6	538.081	476.177	3.34356	5.3165	1168.59	4.33003
A_24_P366777	chr1:145291283-145291342	hs|1q21.1	ENST00000344859	469.453	146.858	205.604	44.3309	2.28329	3.31276	176.231	2.79802
A_33_P3233170	chr8:27205084-27205143	hs|8p21.2	ENST00000355177	1050.05	1034.87	520.159	470.916	2.01871	2.19756	777.512	2.10814
A_33_P3356031	chr1:183485149-183485208	hs|1q25.3	ENST00000367538	48.1925	42.9018	10.1324	9.73354	4.75629	4.40762	26.5171	4.58196
A_33_P3276376	chr1:162762768-162762827	hs|1q23.3	ENST00000367915	66.4331	37.2435	17.4247	8.87163	3.81257	4.19804	27.3341	4.00531
A_33_P3381781	chr1:150414018-150414077	hs|1q21.3	ENST00000369067	69.6953	36.6973	20.9503	17.4557	3.3267	2.10231	28.8238	2.7145
A_33_P3293869	chr10:121341304-121341245	hs|10q26.11	ENST00000369086	87.1063	105.516	26.307	34.1235	3.31115	3.09219	60.6149	3.20167
A_33_P3299766	chr10:116593165-116593224	hs|10q25.3	ENST00000369246	102.711	103.675	35.6651	33.1358	2.87987	3.1288	69.1879	3.00433
A_24_P67898	chr10:103556891-103556832	hs|10q24.32	ENST00000370094	714.784	506.106	231.807	131.227	3.08353	3.85671	368.957	3.47012
A_33_P3384442	chr20:60920615-60920556	hs|20q13.33	ENST00000370677	54290	52366.6	21766.2	25479.3	2.49424	2.05526	38922.9	2.27475
A_33_P3371752	chr1:51923267-51923208	hs|1p32.3	ENST00000371727	994.72	895.811	339.639	407.825	2.92876	2.19656	651.818	2.56266
A_33_P3305243	chr9:123586467-123586408	hs|9q33.2	ENST00000373903	25.0785	42.9332	6.15852	21.0404	4.07216	2.04051	23.0594	3.05633
A_33_P3345344	chr10:50572296-50572237	hs|10q11.23	ENST00000374139	110.862	42.8936	35.751	10.949	3.10095	3.91758	39.3223	3.50927
A_24_P136551	chr17:79528982-79528932	hs|17q25.3	ENST00000374747	305.024	355.094	110.886	137.66	2.75078	2.57951	221.342	2.66514
A_33_P3267118	chr1:21219913-21219854	hs|1p36.12	ENST00000374933	63.2037	47.4927	19.507	19.008	3.24005	2.49857	33.4999	2.86931
A_33_P3305472	chr17:74556378-74556437	hs|17q25.1	ENST00000375052	2273.21	1360.24	670.508	604.061	3.39028	2.25183	1015.38	2.82106
A_33_P3362727	chr9:86586140-86586081	hs|9q21.32	ENST00000376256	34.3195	49.7956	11.2741	21.4223	3.04411	2.32448	27.8709	2.68429
A_33_P3270228	chr1:11880499-11880558	hs|1p36.22	ENST00000376497	71.757	35.1495	15.2958	17.4247	4.69128	2.01722	26.2871	3.35425
A_33_P3302676	chr9:82242603-82242662	hs|9q21.31	ENST00000376522	544.953	120.935	56.3474	39.9609	9.6713	3.02633	88.6411	6.34882
A_33_P3283201	chr19:40871165-40871224	hs|19q13.2	ENST00000378420	110.75	90.2564	31.9828	36.7924	3.46279	2.45313	63.5244	2.95796
A_33_P3299781	chr20:3172304-3172245	hs|20p13	ENST00000380201	523.887	523.499	214.135	167.626	2.44653	3.12302	368.817	2.78477
A_33_P3367795	chr9:19379001-19378942	hs|9p22.1	ENST00000380381	138.79	245.762	39.1369	113.489	3.54627	2.16552	126.139	2.8559
A_33_P3389478	chr9:15453352-15453411	hs|9p22.3	ENST00000380799	32.916	69.0832	6.66355	26.1121	4.93971	2.64564	29.514	3.79267
A_33_P3285430	chr12:32892958-32893017	hs|12p11.21	ENST00000380998	111.484	125.147	30.3726	56.2809	3.67054	2.22361	83.8825	2.94708
A_33_P3321678	chr5:63513485-63513544	hs|5q12.3	ENST00000381081	394.967	537.113	163.873	212.919	2.4102	2.52261	303.943	2.46641
A_33_P3368186	chr7:28662422-28662481	hs|7p15.1	ENST00000381787	67254.9	66810.1	24420.9	29153.3	2.75399	2.29168	47981.7	2.52284
A_24_P237757	chr13:20593755-20593814	hs|13q12.11	ENST00000382881	614.317	618.268	162.384	175.195	3.7831	3.52903	394.756	3.65607
A_33_P3254013	chr4:845421-845362	hs|4p16.3	ENST00000382997	72.0995	114.673	34.8036	36.0802	2.07161	3.17828	54.0899	2.62495
A_33_P3384667	chr14:69557831-69557772	hs|14q24.1	ENST00000389997	30.4931	68.8133	8.14407	32.6175	3.74421	2.10971	31.5553	2.92696
A_33_P3297599	chrX:73806737-73806796	hs|Xq13.2	ENST00000391329	9965.97	10062	4301.53	4604.24	2.31684	2.18538	7285.11	2.25111
A_33_P3304304	chrX:123097146-123097205	hs|Xq25	ENST00000394478	64.7337	33.9548	10.0908	9.86745	6.41512	3.4411	22.0228	4.92811
A_33_P3224483	chr22:51210086-51210027	hs|22q13.33	ENST00000395590	274.493	212.919	91.3617	91.4584	3.00447	2.32805	152.189	2.66626
A_24_P937325	chr12:32735802-32735861	hs|12p11.21	ENST00000395742	186.404	64.1458	41.5276	29.5069	4.48869	2.17392	52.8367	3.3313
A_33_P3274428	chr19:13900953-13900894	hs|19p13.13	ENST00000397557	50421	45049.6	17842.4	19153.2	2.8259	2.35207	32101.4	2.58899
A_33_P3385561	chr6:17878744-17878685	hs|6p22.3	ENST00000398387	2586.89	2484.13	1048.06	1189.32	2.46826	2.08869	1836.72	2.27847
A_33_P3315763	chr17:026889952-026889893	hs|17q11.2	ENST00000398953	120764	120764	48374.4	49405.2	2.49644	2.44436	85084.5	2.4704
A_33_P3276913	chr21:38471329-38471388	hs|21q22.13	ENST00000399010	142.282	141.296	42.9619	63.5987	3.31181	2.22168	102.447	2.76675
A_33_P3322430	chr17:3553740-3553799	hs|17p13.2	ENST00000399306	3300.15	3370.82	1209.79	1387.64	2.72786	2.42917	2343.9	2.57852
A_24_P187119	chr17:5334888-5334947	hs|17p13.2	ENST00000399576	214.587	111.275	63.1906	39.078	3.39586	2.84752	87.233	3.12169
A_33_P3246258	chr21:43314197-43314138	hs|21q22.3	ENST00000400449	73.9071	31.6158	17.8589	11.895	4.13838	2.6579	24.7373	3.39814
A_33_P3322236	chr3:195687040-195686981	hs|3q29	ENST00000400981	245.683	381.415	107.218	183.865	2.29144	2.07443	214.774	2.18293
A_33_P3234593	chr16:50383508-50383449	hs|16q12.1	ENST00000401491	59.0322	65.8286	20.9424	32.1695	2.81879	2.0463	45.6009	2.43255
A_33_P3406778	chr14:75413496-75413437	hs|14q24.3	ENST00000405431	435.336	106.303	36.2342	45.5234	12.0145	2.33512	75.913	7.17481
A_33_P3349474	chr2:53759872-53759813	hs|2p16.2	ENST00000406053	29392.5	24420.9	9672.84	10446.1	3.03866	2.33779	17433.5	2.68822
A_24_P728006	chr5:177482509-177482568	hs|5q35.3	ENST00000407744	111.999	104.105	45.2933	49.3077	2.47276	2.11134	76.7064	2.29205
A_33_P3389779	chr2:128568383-128568324	hs|2q14.3	ENST00000408998	45.5447	55.1475	15.5185	23.8839	2.93487	2.30898	34.7143	2.62193
A_33_P3281363	chr2:230695852-230695793	hs|2q36.3	ENST00000409677	67.7182	75.1616	9.35887	25.585	7.23572	2.93772	46.6516	5.08672
A_24_P170095	chr5:179653763-179653704	hs|5q35.3	ENST00000412600	66.0672	122.168	25.2962	36.0637	2.61175	3.38756	51.0655	2.99965
A_33_P3503937	chr1:205861553-205861612	hs|1q32.1	ENST00000414375	882.215	579.915	221.648	242.457	3.98025	2.39182	411.186	3.18604
A_33_P3257013	chr15:30814616-30814557	hs|15q13.2	ENST00000416633	72.7793	53.6448	32.2063	25.2351	2.25978	2.1258	42.9256	2.19279
A_33_P3289810	chrX:152752427-152752486	hs|Xq28	ENST00000428676	47.7064	42.4329	13.6297	5.71892	3.50019	7.41974	28.0313	5.45997
A_23_P156807	chr2:202030660-202030717	hs|2q33.1	ENST00000444915	636.588	544.272	307.454	263.566	2.07052	2.06503	425.863	2.06777
A_33_P3226955	chr10:33538421-33538362	hs|10p11.22	ENST00000455749	155.657	13.4613	36.6317	5.77592	4.24923	2.33059	25.0465	3.28991
A_32_P78491	chr7:13931096-13931037	hs|7p21.2	ETV1	159.008	638.025	7.58129	267.437	20.9737	2.38571	213.222	11.6797
A_24_P384569	chr22:29686421-29686480	hs|22q12.2	EWSR1	174.206	248.795	58.1669	108.582	2.99494	2.29131	141.394	2.64313
A_33_P3390027	chr17:74088767-74088708	hs|17q25.1	EXOC7	818.25	1872.81	266.538	476.279	3.06991	3.93217	647.265	3.50104
A_23_P156809	chr2:208476430-208476371	hs|2q33.3	FAM119A	4740.17	3367.78	1437.48	1376.99	3.29754	2.44576	2402.63	2.87165
A_33_P3392245	chr10:102719240-102719299	hs|10q24.31	FAM178A	51.7272	41.6983	22.3389	11.2586	2.31556	3.70367	32.0186	3.00961
A_33_P3379436	chr9:65488178-65488119	hs|9q12	FAM74A4	162214	167930	71706.6	72440.6	2.26219	2.31817	117327	2.29018
A_24_P158946	chr12:32786493-32786552	hs|12p11.21	FGD4	2325.6	1322.53	953.331	517.357	2.43945	2.55632	1137.93	2.49789
A_23_P6561	chr3:73112399-73112458	hs|3p13	FLJ10213	398.249	635.017	154.146	252.888	2.58358	2.51107	325.568	2.54732
A_33_P3567967	chr5:86511671-86511612	hs|5q14.3	FLJ11292	10384.1	8440.48	3449.75	2716.62	3.0101	3.10698	5945.12	3.05854
A_33_P3710442	chr17:55357314-55357373	hs|17q22	FLJ11710	627.814	1033.4	116.156	309.158	5.40492	3.34264	468.486	4.37378
A_33_P3759592	chr17:18095126-18095185	hs|17p11.2	FLJ13773	82511.3	76910.4	32732.8	36037.2	2.52075	2.1342	56473.8	2.32748
A_23_P415633	chr17:26935213-26935154	hs|17q11.2	FLJ25006	798.348	330.472	384.235	163.34	2.07776	2.02322	357.353	2.05049
A_24_P341089	chr2:89100699-89100758	hs|2p11.2	FLJ40330	1749.28	2177.23	866.942	969.165	2.01776	2.2465	1359.22	2.13213
A_33_P3294801	chr17:80534685-80534744	hs|17q25.3	FLJ40672	555.417	569.491	146.348	168.031	3.79517	3.38919	361.724	3.59218
A_33_P3312271	chr14:101473040-101473099	hs|14q32.31	FLJ41170	245.977	509.339	48.6137	126.093	5.05982	4.03938	186.035	4.5496
A_33_P3559138	chr21:25862261-25862320	hs|21q21.2	FLJ42200	9720.98	7557.56	3417.91	3317.41	2.84413	2.27815	5487.73	2.56114
A_33_P3665553	chrUn_gl000218:60884-60825		FLJ44253	465.316	545.164	188.067	263.98	2.47421	2.06517	364.648	2.26969
A_33_P3321781	chr17:56066470-56066411	hs|17q22	FLJ44342	774.773	3229.21	309.027	1002.45	2.50714	3.22132	888.611	2.86423
A_33_P3356525	chr7_gl000195_random:165765-165824		FLJ45482	1975.33	1569.46	792.508	764.223	2.49251	2.05366	1180.98	2.27309
A_33_P3609431	chr19:53516237-53516296	hs|19q13.41	FLJ45949	2778.28	2857.88	1218.65	1401.67	2.2798	2.03891	2089.97	2.15935
A_33_P3363420	chr9:85862416-85862357	hs|9q21.32	FRMD3	408.851	242.661	172.683	118.833	2.36764	2.04204	207.672	2.20484
A_33_P3210288	chr19:5830801-5830742	hs|19p13.3	FUT6	133561	135115	57418.9	57087.2	2.32608	2.36683	95490	2.34645
A_24_P926400	chr22:38013746-38013805	hs|22q13.1	GGA1	253.943	310.729	92.2354	133.414	2.75321	2.32906	193.678	2.54113
A_24_P375322	chr2:91969703-91969762	hs|2p11.1	GGT8P	83.4942	14.1728	30.3958	3.982	2.7469	3.55921	22.2843	3.15305
A_24_P208737	chr3:10334228-10334287	hs|3p25.3	GHRLOS	256.243	206.958	107.022	102.69	2.39431	2.01538	156.99	2.20484
A_33_P3339011	chr12:100557089-100557030	hs|12q23.1	GOLGA2B	128.861	147.625	44.9088	48.8511	2.8694	3.02193	88.8562	2.94566
A_33_P3253653	chr2:175296383-175296375	hs|2q31.1	GPR155	167930	174309	75522.2	74778.9	2.22358	2.33099	121726	2.27728
A_23_P253317	chr3:150916346-150916287	hs|3q25.1	GPR171	99.4484	52.1369	17.4166	15.6159	5.70998	3.3387	34.7768	4.52434
A_33_P3221999	chr17:38060909-38060850	hs|17q12	GSDMB	292.931	526.004	144.738	153.287	2.02387	3.43151	223.109	2.72769
A_33_P3298440	chr2:65452756-65452697	hs|2p14	hCG_1986447	68.8276	82.1085	14.7311	36.8889	4.67225	2.22583	52.8582	3.44904
A_32_P139738	chr16:32163218-32163159	hs|16p11.2	HERC2P4	254.764	272.721	104.41	105.017	2.44003	2.59691	179.891	2.51847
A_33_P3502311	chr15:028517921-028517861	hs|15q13.1	HERC2P7	215.006	183.979	82.3796	77.0916	2.60994	2.38649	133.179	2.49822
A_33_P3368695	chr17:8024359-8024300	hs|17p13.1	HES7	317.564	17.7216	117.118	8.22397	2.7115	2.15488	67.4196	2.43319
A_24_P63522	chr5:43290176-43290117	hs|5p12	HMGCS1	4583.3	2598.19	2250.09	826.656	2.03694	3.14301	2424.14	2.58997
A_33_P3357949	chr7:13934144-13934085	hs|7p21.2	hmgiy	1021.98	2816.37	24.4721	1170.29	41.7611	2.40655	1096.14	22.0838
A_33_P3372251	chr5:78668518-78668459	hs|5q14.1	Homer1	61.7524	43.1371	22.2651	13.587	2.77351	3.17487	32.7011	2.97419
A_33_P3309231	chr22:29153434-29153493	hs|22q12.1	HSCB	107131	116207	44498.7	47336.2	2.4075	2.45493	77233.5	2.43122
A_33_P3276364	chr1:162767838-162767897	hs|1q23.3	HSD17B7	130.332	68.6293	34.0115	9.87213	3.83201	6.95182	51.3204	5.39191
A_23_P109907	chr3:121707033-121706974	hs|3q13.33	ILDR1	13655.1	13604.8	6018.21	6514.53	2.26896	2.08839	10059.7	2.17867
A_33_P3314471	chr2:86385558-86385499	hs|2p11.2	IMMT	128.918	141.064	34.9643	59.4314	3.68714	2.37357	94.1748	3.03035
A_23_P148600	chrX:47064732-47064791	hs|Xp11.23	INE1	34.8324	39.4812	10.81	16.4616	3.22225	2.39838	25.647	2.81031
A_23_P1981	chr11:2181123-2181064	hs|11p15.5	INS	38.1654	101.328	18.5915	25.4854	2.05284	3.97593	31.8254	3.01439
A_33_P3219090	chr7:155101843-155101902	hs|7q36.3	INSIG1	1533.33	1290.27	727.214	556.423	2.1085	2.31887	1008.74	2.21368
A_23_P210763	chr20:10619120-10619061	hs|20p12.2	JAG1	327.505	71.6412	73.3438	3.99294	4.46534	17.9419	72.4925	11.2036
A_23_P65629	chr14:88651394-88651335	hs|14q31.3	KCNK10	33.4271	908.862	6.83514	429.967	4.89048	2.11379	231.697	3.50214
A_33_P3294031	chr11:2661862-2661803	hs|11p15.5	KCNQ1OT1	432.967	301.548	77.6464	75.6169	5.57614	3.98784	189.597	4.78199
A_24_P912372	chr1:39881763-39881822	hs|1p34.3	KIAA0754	85.4883	33.3803	24.0097	10.5263	3.56057	3.17113	28.695	3.36585
A_24_P49427	chr2:226518385-226518444	hs|2q36.3	KIAA1486	35.8446	128.073	5.24122	29.0878	6.83899	4.40297	32.4662	5.62098
A_33_P3700860	chr22:45373849-45373790	hs|22q13.31	KIAA1661	49.1646	71.0335	9.76568	34.5178	5.03443	2.05788	41.8412	3.54615
A_33_P3209541	chr8:145172994-145173053	hs|8q24.3	KIAA1875	26.1121	56.4685	11.7121	17.2754	2.2295	3.26873	21.6937	2.74911
A_23_P371076	chr13:74387119-74387060	hs|13q22.1	KLF12	154.17	77.2106	47.0972	24.8907	3.27345	3.10199	62.1539	3.18772
A_33_P3374952	chr1:44600730-44600789	hs|1p34.1	KLF17	6676.53	5849.89	2453.54	2524.23	2.72118	2.31749	4187.06	2.51934
A_32_P151544	chr12:53346116-53346554	hs|12q13.13	KRT18	796.845	950.698	258.832	424.525	3.07862	2.23944	610.685	2.65903
A_33_P3323392	chr13:47032723-47032664	hs|13q14.13	KRTAP21-1	76.0651	71.503	25.0725	27.6191	3.03381	2.5889	49.561	2.81135
A_33_P3310232	chr14:50710535-50710476	hs|14q21.3	L2HGDH	37314.2	30172.5	12629	13410.7	2.95464	2.24988	21791.6	2.60226
A_33_P3308744	chr6:112506499-112506440	hs|6q21	LAMA4	15.5566	662.314	3.71088	148.107	4.19217	4.47185	81.832	4.33201
A_33_P3294961	chr7:73640637-73640696	hs|7q11.23	LAT2	2687.87	2564.63	1011.95	1077.9	2.65613	2.37928	1821.26	2.5177
A_33_P3252206	chr8:29995141-29995200	hs|8p12	LEPROTL1	736.41	634.103	340.646	308.379	2.1618	2.05625	487.375	2.10903
A_33_P3268310	chr2:110656427-110656486	hs|2q13	LIMS3	142.188	76.8398	20.0275	19.4265	7.09965	3.95541	48.4336	5.52753
A_33_P3381117	chr2:240269810-240269751	hs|2q37.3	LOC100128563	539.471	425.359	93.3165	110.862	5.78109	3.83684	268.111	4.80896
A_33_P3881056	chr19:7224336-7224277	hs|19p13.2	LOC100128567	358.09	182.051	147.597	84.1168	2.42613	2.16427	164.824	2.2952
A_33_P3234764	chr1:210799982-210800041	hs|1q32.2	LOC100129235	173.015	73.7692	55.2499	32.2542	3.13151	2.28712	64.5096	2.70932
A_33_P3222307	chr12:125625788-125625847	hs|12q24.31	LOC100129380	102.612	156.544	28.8582	36.3809	3.55575	4.30292	69.4966	3.92933
A_33_P3333777	chr15:50650157-50650216	hs|15q21.2	LOC100129387	448.838	276.22	208.033	122.407	2.15753	2.25657	242.126	2.20705
A_33_P3266998	chr17:16693224-16693282	hs|17p11.2	LOC100129396	48.1588	74.5108	23.8953	29.4903	2.01541	2.52662	38.8246	2.27101
A_33_P3321533	chr7:140912496-140912555	hs|7q34	LOC100129514	70.7792	52.6779	27.1507	17.8191	2.6069	2.95626	39.9143	2.78158
A_33_P3422439	chr3:093707702-093707643	hs|3q11.1	LOC100129555	49.1914	34.3516	10.0778	9.25159	4.88115	3.71305	22.2147	4.2971
A_33_P3423655	chr8:67860134-67860075	hs|8q13.1	LOC100129654	86.5915	120.844	4.51355	8.41171	19.1848	14.3661	47.5016	16.7755
A_24_P290006	chr11:75312676-75312617	hs|11q13.5	LOC100129775	32.3827	33.1808	7.48077	9.46469	4.32879	3.50574	20.9237	3.91727
A_33_P3215367	chr2:65623129-65623070	hs|2p14	LOC100129850	75.8501	47.5524	4.88083	10.5627	15.5404	4.5019	29.0576	10.0211
A_33_P3290296	chr10:112663496-112663437	hs|10q25.2	LOC100130175	206.314	228.371	76.66	103.325	2.69129	2.21022	154.82	2.45076
A_33_P3331711	chr13:115058194-115058253	hs|13q34	LOC100130463	88.2274	157.858	33.8843	76.519	2.60379	2.06299	82.3732	2.33339
A_33_P3423700	chr4:102227201-102227142	hs|4q24	LOC100131829	146.731	57.6321	29.2473	15.0859	5.0169	3.82025	43.4397	4.41858
A_32_P198990	chr7:104641977-104641920	hs|7q22.3	LOC100131929	51.1354	45.283	12.1993	14.4777	4.19166	3.12778	29.8803	3.65972
A_24_P167877	chr16:22547503-22547562	hs|16p12.2	LOC100132247	51919.9	39826.5	20353.1	17309.3	2.55096	2.30087	30089.8	2.42592
A_33_P3381305	chr14:104670847-104670906	hs|14q32.33	LOC100132614	558.047	507.817	241.448	243.059	2.31125	2.08928	375.438	2.20026
A_33_P3275255	chr1:143918448-143918507	hs|1q21.1	LOC100132966	1059.05	314.142	250.594	115.778	4.22614	2.71332	282.368	3.46973
A_33_P3356371	chr10:51388712-51388771	hs|10q11.23	LOC100133089	48.2029	82.7714	8.03999	25.287	5.99539	3.27327	36.745	4.63433
A_23_P377411	chr10:46358850-46358791	hs|10q11.22	LOC100133130	38.1121	49.1519	6.90618	14.7118	5.51855	3.34098	26.412	4.42976
A_33_P3220994	chr6:026869979-026870038	hs|6p22.2	LOC100133280	214.638	150.138	73.6555	54.1523	2.91408	2.77251	111.897	2.8433
A_32_P145051	chr5:34194462-34194521	hs|5p13.2	LOC100133280	38.8063	25.585	15.2312	11.2265	2.54781	2.27898	20.4081	2.4134
A_33_P3225983	chr2:096548086-096548027	hs|2q11.1	LOC100133923	1166.3	1025.32	449.305	357.755	2.5958	2.86599	737.313	2.73089
A_24_P693321	chr16:21876568-21876509	hs|16p12.2	LOC100190986	790.448	590.127	217.466	211.512	3.6348	2.79003	403.796	3.21242
A_33_P3762913	chr7:104628139-104628080	hs|7q22.3	LOC100216546	154.526	147.115	43.8402	53.1067	3.52475	2.77019	100.111	3.14747
A_33_P3321801	chr5:69529617-69529558	hs|5q13.2	LOC100272216	348.425	216.627	105.932	92.4559	3.28914	2.34303	161.28	2.81609
A_23_P117971	chr16:58588342-58588401	hs|16q21	LOC100287593	9299.47	8367.56	3387.52	3316.13	2.74522	2.52329	5877.54	2.63425
A_33_P3327697	chr14:71956365-71956424	hs|14q24.2	LOC145474	264.924	226.354	67.9531	93.1247	3.89862	2.43066	159.739	3.16464
A_33_P3884179	chr2:96479923-96479864	hs|2q11.1	LOC150759	237.269	264.466	80.1891	103.149	2.95887	2.56393	170.209	2.7614
A_33_P3724750	chr3:65707579-65707520	hs|3p14.1	LOC151878	312.682	108.719	35.9356	45.692	8.70117	2.37938	77.2053	5.54028
A_33_P3451157	chr8:8024162-8024221	hs|8p23.1	LOC157278	7498.78	7547.47	3729.29	3594.47	2.01078	2.09974	5614.03	2.05526
A_33_P3576797	chrX:73457560-73457501	hs|Xq13.2	LOC158863	137.591	91.7211	19.8587	38.1206	6.92851	2.40608	64.9209	4.66729
A_33_P3711318	chr8:104255997-104255938	hs|8q22.3	LOC257152	291.875	315.327	116.077	153.416	2.51449	2.05538	222.645	2.28493
A_32_P8813	chr15:57599800-57599859	hs|15q21.3	LOC283663	110.957	304.187	44.215	90.8197	2.5095	3.34935	100.888	2.92942
A_33_P3649472	chr16:56127040-56126981	hs|16q12.2	LOC283856	91.1836	102.409	33.6367	45.9191	2.71084	2.23021	68.5513	2.47052
A_33_P3246438	chr16:74366364-74366305	hs|16q23.1	LOC283922	54.3778	33.252	19.2109	12.9298	2.83057	2.57173	26.2315	2.70115
A_33_P3471712	chr1:850266-850325	hs|1p36.33	LOC284600	158452	162214	58851	62849	2.69242	2.58101	110650	2.63671
A_33_P3564487	chr7:54627504-54627563	hs|7p11.2	LOC285878	28.4604	109.064	8.17519	43.635	3.48131	2.49946	36.0477	2.99039
A_33_P3296852	chrX:3849132-3849073	hs|Xp22.33	LOC286434	148358	151939	56126.4	57931.8	2.64328	2.62273	103145	2.63301
A_24_P178444	chr11:107047965-107048024	hs|11q22.3	LOC341230	18856.4	6488.14	3921.44	3154.26	4.80853	2.05694	5204.79	3.43274
A_33_P3364443	chr16:054958929-054958870	hs|16q12.2	LOC388279	63.6983	29.7548	31.649	4.38601	2.01265	6.78401	30.7019	4.39833
A_24_P608302	chr20:37049947-37049888	hs|20q11.23	LOC388796	160.965	105.776	34.4437	43.8991	4.67329	2.40953	74.8375	3.54141
A_33_P3787904	chr8:42183031-42183090	hs|8p11.21	LOC400604	36788.6	37410.4	17788.2	17466.8	2.06815	2.1418	27288.4	2.10498
A_33_P3354499	chr8:142400328-142400269	hs|8q24.3	LOC401480	1010.95	945.001	404.514	443.813	2.49917	2.12928	694.407	2.31422
A_33_P3752697	chrX:154589233-154589292	hs|Xq28	LOC401622	2992.14	2915.92	1362.92	1429.87	2.1954	2.03929	2172.9	2.11734
A_32_P212802	chr7:101995105-101995046	hs|7q22.1	LOC442572	208.691	181.726	93.0592	84.3945	2.24256	2.1533	137.393	2.19793
A_33_P3479999	chr12:51517952-51517893	hs|12q13.13	LOC494150	73341.8	71706.6	25052.5	30172.5	2.92752	2.37655	50939.6	2.65203
A_33_P3247204	chr10:135281829-135281888	hs|10q26.3	LOC619207	320.424	29.0334	89.0842	6.39528	3.59687	4.53982	59.0588	4.06835
A_33_P3300867	chr4:57289534-57289593	hs|4q12	LOC644196	96.3948	66.4331	23.839	28.0968	4.04358	2.36444	47.265	3.20401
A_33_P3378697	chr7_gl000195_random:000082224-000082283		LOC645534	459.9	282.845	180.522	132.402	2.54762	2.13626	231.683	2.34194
A_33_P3421219	chr1:182806677-182806618	hs|1q25.3	LOC647070	2547.35	2711.95	1077.66	1252.67	2.36379	2.16493	1900.01	2.26436
A_33_P3493097	chr2:210557002-210557061	hs|2q34	LOC648149	330.689	379.566	27.9145	151.332	11.8465	2.50816	241.011	7.17733
A_33_P3715909	chr16:81108497-81108438	hs|16q23.2	LOC648556	160.775	103.188	37.9696	30.3062	4.23431	3.40486	70.5789	3.81958
A_32_P352358	chr4:8951929-8951988	hs|4p16.1	LOC650293	16.2323	106.562	6.91553	50.2058	2.34722	2.12251	33.2191	2.23487
A_33_P3211834	chr20:001558942-001558883	hs|20p13	LOC654056	191.499	175.125	85.6134	85.681	2.23678	2.04392	130.403	2.14035
A_33_P3403179	chr5:21482682-21482741	hs|5p14.3	LOC728401	363.553	230.8	140.684	100.468	2.58418	2.29724	185.742	2.44071
A_33_P3365988	chr1:218517630-218517571	hs|1q41	LOC728463	195.987	148.785	58.1795	31.7333	3.36866	4.6886	103.482	4.02863
A_33_P3232861	chr10:97848766-97848707	hs|10q24.1	LOC728558	52.7214	40.1264	19.6426	16.8568	2.68403	2.38043	29.8845	2.53223
A_32_P216872	chr16:70010702-70010643	hs|16q22.1	LOC729602	1094.19	1708.59	457.997	539.99	2.38908	3.16411	817.091	2.7766
A_33_P3410831	chrX:20005093-20005034	hs|Xp22.12	LOC729609	1193.68	1021.17	442.488	455.137	2.69766	2.24365	738.153	2.47065
A_23_P109636	chr3:66429656-66429597	hs|3p14.1	LRIG1	343.33	989.598	111.253	160.138	3.08602	6.17968	251.734	4.63285
A_23_P396724	chr12:122685859-122687903	hs|12q24.31	LRRC43	128.974	9.88929	44.5835	3.82693	2.89287	2.58413	27.2364	2.7385
A_33_P3307836	chr1:70144101-70144160	hs|1p31.1	LRRC7	185.203	69.0209	11.0752	19.2386	16.7223	3.58763	44.1298	10.1549
A_33_P3299796	chr9:139997703-139997762	hs|9q34.3	MAN1B1	190.458	113.023	56.1939	51.6636	3.3893	2.18768	84.6086	2.78849
A_24_P216456	chr1:242159472-242159413	hs|1q43	MAP1LC3C	38.9071	55.6483	11.3173	25.2771	3.43784	2.20153	32.0921	2.81969
A_33_P3255499	chr9:37877631-37877572	hs|9p13.2	MCART1	665.496	643.349	240.209	310.261	2.77048	2.07357	476.805	2.42203
A_24_P808100	chrX:119754663-119754722	hs|Xq24	MCTS1	154.211	193.539	72.0683	92.9024	2.13979	2.08325	123.557	2.11152
A_33_P3255434	chr14:101327286-101327345	hs|14q32.2	Meg3	33946.7	71168.1	11191.6	29795.8	3.03323	2.38853	31871.3	2.71088
A_33_P3221723	chr12:86373398-86373339	hs|12q21.31	MGAT4C	349.732	86.3949	20.8471	10.7884	16.776	8.00811	53.621	12.3921
A_33_P3537875	chr19:18992209-18992150	hs|19p13.11	MGC10814	15223.7	15562.5	6484.48	7335.84	2.34771	2.12143	11279.8	2.23457
A_33_P3526315	chr3:33590679-33590620	hs|3p22.3	MGC12488	287.291	373.195	48.7439	90.5284	5.8939	4.12241	188.91	5.00815
A_33_P3721983	chr11:118304175-118304116	hs|11q23.3	MGC13053	49846.7	50651.1	22860.8	24737.4	2.18044	2.04755	37292	2.114
A_33_P3270315	chr12:129298767-129298728	hs|12q24.32	MGC16384	360.33	263.331	99.5719	104.336	3.6188	2.52386	183.834	3.07133
A_33_P3802146	chr4:14475344-14475285	hs|4p15.33	MGC4836	10134	9427.16	3267.25	3597.97	3.1017	2.62013	6512.57	2.86091
A_33_P3351934	chr1:155721303-155721362	hs|1q22	MSTO2P	4580.08	4169	2105.34	1925.81	2.17546	2.1648	3137.17	2.17013
A_23_P105592	chr12:110034941-110035000	hs|12q24.11	MVK	13866	10158.8	6310.78	4211.21	2.19719	2.41233	8234.81	2.30476
A_23_P164022	chr17:1368434-1368375	hs|17p13.3	MYO1C	36703	37911.7	16823.7	17141.7	2.18163	2.21166	26922.4	2.19664
A_23_P326760	chr3:40301725-40301784	hs|3p22.1	MYRIP	168.868	1137.41	47.8178	408.658	3.53149	2.78327	288.763	3.15738
A_33_P3373892	chr9:88601845-88601904	hs|9q21.33	NAA35	204.094	134.937	64.385	54.1846	3.16991	2.49032	99.6611	2.83011
A_33_P3210160	chr19:56129784-56129843	hs|19q13.42	NAA40	183855	200034	90192.6	89450.4	2.03847	2.23625	137024	2.13736
A_33_P3364869	chr7:105900620-105900561	hs|7q22.3	NAMPT	318.626	328.496	125.774	139.073	2.53331	2.36204	228.849	2.44768
A_33_P3279181	chr1:148340545-148340486	hs|1q21.2	NBPF8	65.2039	31.2461	18.6327	8.80735	3.49944	3.54773	24.9394	3.52359
A_33_P3419835	chr16:30931001-30930942	hs|16p11.2	NCRNA00095	132.042	565.711	52.4887	279.423	2.51562	2.02457	205.732	2.27009
A_33_P3722568	chrX:281742-281801	hs|Xp22.33	NCRNA00107	164.662	200.923	62.2033	90.1188	2.64716	2.22953	127.39	2.43835
A_33_P3263538	chr11:65206777-65206836	hs|11q13.1	NEAT1	863.637	99.8825	256.438	47.3959	3.36782	2.10741	178.16	2.73762
A_33_P3249534	chr8:24776547-24776606	hs|8p21.2	Nefm	17422.2	118678	3789.14	43155.5	4.59794	2.75001	30288.9	3.67397
A_23_P17316	chr20:61873965-61873906	hs|20q13.33	NKAIN4	28.3407	241.594	13.8111	55.4293	2.05201	4.3586	41.885	3.20531
A_23_P204079	chr12:53900549-53900490	hs|12q13.13	NPFF	508.438	567.746	204.051	238.403	2.49172	2.38146	373.42	2.43659
A_33_P3659678	chr9:127280335-127280276	hs|9q33.3	NR6A1	4409.35	1121.8	901.212	527.339	4.8927	2.12728	1011.51	3.50999
A_33_P3322082	chr17:44580200-44580259	hs|17q21.31	NSFP1	250.94	203.004	80.734	91.1347	3.10824	2.22752	147.07	2.66788
A_33_P3375451	chr14:24885710-24885769	hs|14q12	NYNRIN	192.218	104.311	49.3341	48.4197	3.89625	2.15431	76.8227	3.02528
A_24_P299474	chr5:167690063-167690122	hs|5q34	ODZ2	823.676	31.4415	349.164	11.2958	2.35899	2.78347	190.303	2.57123
A_23_P169494	chr9:117087130-117087340	hs|9q32	ORM1	180.298	98.0112	29.667	44.5091	6.0774	2.20205	71.2601	4.13972
A_23_P436284	chr15:65345409-65345468	hs|15q22.31	OSTbeta	14.2527	168.661	6.11	35.2306	2.33268	4.78735	24.7417	3.56002
A_33_P3370041	chr12:009552616-009552557	hs|12p13.31	OVOS	23.0543	49.3616	10.0537	22.7914	2.29312	2.1658	22.9229	2.22946
A_23_P97283	chr1:156213417-156213358	hs|1q22	PAQR6	2910	2359.42	1162.9	1052.66	2.50237	2.24139	1761.16	2.37188
A_23_P149946	chr10:85976380-85976439	hs|10q23.1	PCDH21	283.182	238.873	133.57	31.7702	2.1201	7.51877	186.221	4.81943
A_33_P3389649	chr5:59064133-59064074	hs|5q12.1	Pde4d	200.535	116.929	38.4457	11.7987	5.21606	9.91037	77.6874	7.56322
A_24_P360529	chr8:66634719-66634660	hs|8q13.1	PDE7A	123.281	114.645	46.0649	42.166	2.67624	2.7189	80.3551	2.69757
A_23_P421401	chr5:149493523-149493464	hs|5q32	PDGFRB	1636.35	820.267	603.457	377.061	2.71163	2.17542	711.862	2.44353
A_33_P3311653	chr4:39838843-39838784	hs|4p14	PDS5A	204.855	354.853	82.7324	149.446	2.47612	2.37446	177.151	2.42529
A_23_P393401	chr16:70010123-70010086	hs|16q22.1	PDXDC2	855.894	1429.87	414.093	454.097	2.06691	3.14882	654.995	2.60787
A_23_P52121	chr1:145763717-145763776	hs|1q21.1	PDZK1	239.956	15.1599	59.4431	6.404	4.03674	2.36726	37.3015	3.202
A_23_P105651	chr12:41967742-41967801	hs|12q12	PDZRN4	39.2659	76.5937	6.86711	20.3616	5.71796	3.76168	29.8137	4.73982
A_33_P3861385	chr9:68743601-68743542	hs|9q21.11	PGM5P1	39.1922	43.654	17.7172	18.4538	2.2121	2.36558	28.823	2.28884
A_33_P3404097	chr9:69080401-69080342	hs|9q21.11	PGM5P2	25892	23014.1	10863.5	9681.57	2.38339	2.3771	16938.8	2.38025
A_33_P3321602	chr1:28816307-28816366	hs|1p35.3	PHACTR4	64.1185	59.8395	31.2896	27.573	2.0492	2.17022	45.5646	2.10971
A_23_P216038	chr8:133837383-133837442	hs|8q24.22	PHF20L1	227.861	224.605	66.4693	107.166	3.42806	2.09586	165.885	2.76196
A_23_P30254	chr5:57750052-57749993	hs|5q11.2	PLK2	812.92	2565.73	192.492	494.402	4.22313	5.18957	653.661	4.70635
A_33_P3666884	chr9:140354470-140354411	hs|9q34.3	PNPLA7	2089.6	1199.99	1039.04	295.149	2.01109	4.06572	1119.51	3.03841
A_33_P3357382	chr1:151399803-151399744	hs|1q21.3	POGZ	298.925	250.94	81.7519	114.169	3.65648	2.19798	182.555	2.92723
A_23_P59138	chr6:31132237-31132178	hs|6p21.33	POU5F1	126.99	93.207	38.5932	37.7286	3.29047	2.47046	65.9001	2.88046
A_23_P373724	chr12:27848353-27848412	hs|12p11.22	PPFIBP1	1501.61	14.5975	747.001	6.3717	2.01018	2.29098	380.799	2.15058
A_33_P3388491	chr1:19655697-19655756	hs|1p36.13	PQLC2	200034	183855	80281.5	78208.4	2.49165	2.35084	132068	2.42125
A_33_P3324137	chr20:39667260-39667319	hs|20q12	PRO0628	288.694	239.207	79.929	98.9437	3.61188	2.4176	169.075	3.01474
A_33_P3538279	chr9:34187856-34187915	hs|9p13.3	PRO2852	196.721	163.68	38.9409	68.5896	5.05179	2.38637	116.135	3.71908
A_33_P3256695	chr2:153508166-153508107	hs|2q23.3	PRPF40A	784.181	563.562	223.796	209.259	3.50401	2.69313	393.679	3.09857
A_33_P3239112	chr9:98236390-98236331	hs|9q22.32	Ptch1	37.2255	51.7158	12.1651	16.9945	3.06002	3.0431	27.11	3.05156
A_33_P3276282	chr1:44044897-44044956	hs|1p34.2	PTPRF	85.0878	101.91	38.6146	48.3652	2.20352	2.1071	66.7265	2.15531
A_33_P3280066	chr17:40555884-40555825	hs|17q21.2	PTRF	56777	56587.6	25275.3	26723	2.24635	2.11756	41655.3	2.18196
A_33_P3325558	chr1:174514552-174514611	hs|1q25.1	Rabgap1l	2340.35	1849.3	785.283	798.163	2.98026	2.31695	1323.73	2.6486
A_32_P231568	chr9:85597575-85597516	hs|9q21.32	RASEF	508.536	977.779	206.592	264.674	2.46155	3.69428	386.605	3.07791
A_23_P161644	chr11:66396612-66396671	hs|11q13.2	RBM14	93.8695	73.5784	45.3526	32.4009	2.06977	2.27087	59.4655	2.17032
A_33_P3236267	chr8:86786228-86786170	hs|8q21.2	REXO1L1	7974.47	8609.42	3226.5	3121.29	2.47156	2.75829	5600.49	2.61492
A_33_P3212037	chr6:89388060-89388001	hs|6q15	RNGTT	73.5944	46.0992	9.98461	13.6782	7.37079	3.37028	29.8887	5.37053
A_33_P3839897	chr2:122288790-122288849	hs|2q14.2	RNU4ATAC	50.4192	65.9608	22.5432	21.8306	2.23656	3.02148	36.4812	2.62902
A_24_P16326	chr3:77684060-77684119	hs|3p12.3	ROBO2	27.7451	277.87	8.42056	75.1265	3.29492	3.6987	51.4358	3.49681
A_23_P158318	chr9:94485526-94485467	hs|9q22.31	ROR2	45.7875	386.434	9.15139	80.996	5.00334	4.77102	63.3918	4.88718
A_23_P26124	chr15:60789716-60789657	hs|15q22.2	RORA	284.231	434.339	110.255	56.8689	2.57795	7.63755	197.243	5.10775
A_33_P3827416	chr10:49264602-49264543	hs|10q11.22	RP11-144G6.7	71916.4	72723.2	30474.2	34167.6	2.35991	2.12842	53042	2.24417
A_23_P108932	chr2:54756368-54756427	hs|2p16.2	RPL23AP32	387.003	143.338	62.5343	51.327	6.18864	2.79264	102.936	4.49064
A_33_P3357049	chr1:46111983-46111924	hs|1p34.1	RPS15AP10	59.2817	45.98	11.7687	15.5792	5.03722	2.95137	30.7796	3.99429
A_33_P3209254	chr6:53199317-53199258	hs|6p12.1	RPS16P5	70.2503	45.3628	16.4825	9.56711	4.26212	4.74153	30.9226	4.50183
A_33_P3281283	chr9:91619814-91619873	hs|9q22.1	S1PR3	138.109	674.934	44.9175	270.574	3.07472	2.49446	204.341	2.78459
A_33_P3387691	chr6:108025917-108025858	hs|6q21	SCML4	11.6567	490.141	3.76863	104.208	3.09309	4.7035	57.9322	3.8983
A_23_P105144	chr11:9043471-9042734	hs|11p15.4	SCUBE2	108.445	33.511	53.8961	5.96042	2.0121	5.62225	43.7035	3.81718
A_32_P29118	chr7:84625062-84625003	hs|7q21.11	SEMA3D	526.144	78.4583	192.623	7.88313	2.73147	9.95269	135.541	6.34208
A_23_P27724	chr19:48287827-48287886	hs|19q13.33	SEPW1	11933.1	30417.2	5331.82	11380.9	2.23809	2.67265	11657	2.45537
A_23_P162918	chr14:95081183-95081242	hs|14q32.13	SERPINA3	46.5325	47.5782	18.5292	19.6767	2.51131	2.418	33.1046	2.46465
A_24_P235783	chr11:64543888-64543829	hs|11q13.1	SF1	421.147	357.474	133.653	113.31	3.15106	3.15482	245.563	3.15294
A_33_P3333033	chr17:2277683-2277742	hs|17p13.3	SGSM2	1267.79	976.68	514.156	431.215	2.46578	2.26495	745.418	2.36537
A_24_P686965	chr1:21046321-21046262	hs|1p36.12	SH2D5	5276.66	1191.35	2510.55	577.443	2.10179	2.06314	1850.95	2.08247
A_33_P3318606	chr19:422813-422754	hs|19p13.3	SHC2	149.059	344.227	53.5407	147.597	2.78402	2.33221	148.328	2.55812
A_33_P3481987	chr10:91190965-91190906	hs|10q23.31	SLC16A12	106665	113607	52366.6	50651.1	2.03689	2.24293	79515.9	2.13991
A_33_P3275959	chr10:70285463-70285404	hs|10q21.3	SLC25A16	1184.21	1013.71	522.384	459.045	2.26694	2.2083	768.048	2.23762
A_23_P116642	chr12:58019391-58019450	hs|12q13.3	SLC26A10	502.23	951.373	229.644	314.226	2.18699	3.02767	408.228	2.60733
A_33_P3400699	chr7:102993259-102993200	hs|7q22.1	SLC26A5	47.4089	23.1184	18.678	10.6231	2.53822	2.17624	20.8982	2.35723
A_33_P3337044	chr9:136336528-136336469	hs|9q34.2	SLC2A6	2260.82	2272.43	1019.65	1131.9	2.21726	2.00763	1696.36	2.11244
A_23_P259357	chr22:31043087-31043146	hs|22q12.2	SLC35E4	78208.4	77427.6	34263.4	35946	2.28256	2.154	56686.8	2.21828
A_33_P3209522	chr17:33594514-33594573	hs|17q12	SLFN5	3457.73	2905.62	1405.31	1450.39	2.46048	2.00334	2178	2.23191
A_23_P18362	chr3:164904711-164904652	hs|3q26.1	SLITRK3	209.002	506.229	42.0762	244.83	4.96723	2.06768	226.916	3.51745
A_33_P3243399	chr3:57876874-57876933	hs|3p14.3	SLMAP	143.731	216.957	28.5521	65.8702	5.03399	3.2937	104.801	4.16385
A_23_P26358	chr16:18872071-18872012	hs|16p12.3	SMG1	4030.13	3081.16	1536.36	1422.12	2.62317	2.1666	2308.76	2.39488
A_33_P3843358	chr14:21865360-21865301	hs|14q11.2	SNORD8	71.838	79.5626	22.3107	31.4751	3.21989	2.52779	51.6566	2.87384
A_33_P3345796	chr6:108543500-108543441	hs|6q21	SNX3	25.1194	36.3809	10.2641	17.699	2.44731	2.05553	21.4092	2.25142
A_23_P121795	chr4:186515040-186510881	hs|4q35.1	SORBS2	49.2991	164.138	6.60384	48.6514	7.46522	3.37375	48.9752	5.41949
A_33_P3228325	chr2:231410216-231410275	hs|2q37.1	SP100	114.844	138.861	28.9417	53.7024	3.9681	2.58575	84.273	3.27693
A_33_P3249524	chr7:102193738-102193797	hs|7q22.1	SPDYE2	175.436	154.526	68.9261	75.4912	2.54528	2.04694	115.008	2.29611
A_32_P170749	chr7:74303897-74303838	hs|7q11.23	STAG3L2	1909.38	1586.69	909.776	751.512	2.09873	2.11133	1248.23	2.10503
A_33_P3382147	chr13:33712626-33712567	hs|13q13.1	STARD13	40.4114	122.935	15.4269	35.2857	2.61954	3.48399	37.8486	3.05176
A_33_P3370461	chr17:29085292-29085351	hs|17q11.2	SUZ12P	91918.5	93784.9	36189.9	39423.3	2.5399	2.37892	65670.9	2.45941
A_23_P35349	chr10:29747064-29747005	hs|10p11.23	SVIL	694.239	8.95199	234.243	4.18929	2.96376	2.13688	121.597	2.55032
A_23_P208030	chr18:40848011-40847952	hs|18q12.3	SYT4	1123.31	2879.1	513.52	596.506	2.18748	4.8266	859.91	3.50704
A_23_P64888	chr12:10978070-10978011	hs|12p13.2	TAS2R10	55.5307	67.5604	23.9187	25.801	2.32164	2.61851	40.6659	2.47008
A_24_P402438	chr1:218614784-218614843	hs|1q41	TGFB2	42.8472	39.9783	7.62756	4.58843	5.61742	8.71284	23.8029	7.16513
A_23_P88404	chr14:76424963-76424904	hs|14q24.3	TGFB3	703.301	33.2113	161.572	8.64188	4.35286	3.84306	97.3917	4.09796
A_33_P3352980	chr1:015040135-015040194	hs|1p36.21	THC2479978	1605.26	615.409	320.119	236.759	5.01457	2.5993	467.764	3.80694
A_33_P3209176	chr7:075135559-075135500	hs|7q11.23	THC2506066	5093.9	5723.88	1895.14	2341.95	2.68788	2.44406	3717.93	2.56597
A_33_P3399765	chr7:156990272-156990213	hs|7q36.3	THC2511093	124.935	82.6598	41.7732	36.7458	2.99079	2.2495	62.2165	2.62014
A_33_P3270084	chr1:001577426-001577367	hs|1p36.33	THC2524986	156.859	103.995	40.0151	21.385	3.92	4.86299	72.0051	4.39149
A_33_P3253733	chr1:322787-322845	hs|1p36.33	THC2529210	52.7689	28.495	14.6773	12.9823	3.59528	2.1949	21.5861	2.89509
A_33_P3316052	chrX:15782975-15783034	hs|Xp22.2	THC2555475	52.3812	30.6566	17.8224	8.98911	2.93907	3.41042	24.2395	3.17474
A_33_P3408237	chr11:043488922-043488981	hs|11p12	THC2560329	101.653	69.3737	21.9684	31.9594	4.62725	2.17069	50.6665	3.39897
A_33_P3307894	chr1:043601475-043601534	hs|1p34.2	THC2565581	936.141	717.042	317.864	345.811	2.9451	2.07351	531.426	2.5093
A_33_P3421183	chr7:74160530-74160589	hs|7q11.23	THC2570832	35.4825	55.8597	13.4002	10.1275	2.64791	5.51566	24.4413	4.08179
A_33_P3281358	chr12:49349994-49349935	hs|12q13.12	THC2574518	259.612	120.635	67.4055	55.6783	3.8515	2.16664	94.0201	3.00907
A_33_P3405904	chr17:043551785-043551726	hs|17q21.31	THC2719035	67.6043	52.5036	25.8463	25.4347	2.61563	2.06425	39.1749	2.33994
A_33_P3283054	chr10:094038819-094038760	hs|10q23.32	THC2719114	59.9032	83.6284	12.3885	19.9911	4.83539	4.18329	39.9471	4.50934
A_33_P3363537	chr7_gl000195_random:000059862-000059803		THC2725851	302.981	219.52	68.5633	102.903	4.41899	2.13327	161.211	3.27613
A_33_P3244998	chr1:86816981-86816922	hs|1p22.3	TMEM212	35030.1	32225.9	13131.3	12223.9	2.66768	2.6363	22678.6	2.65199
A_23_P1682	chr11:129728946-129729005	hs|11q24.3	TMEM45B	287.496	444.444	13.9731	62.7152	20.5749	7.08671	175.105	13.8308
A_33_P3321055	chr13:24168423-24168482	hs|13q12.12	TNFRSF19	85.3372	105.95	30.3303	30.8283	2.81359	3.43676	58.0828	3.12518
A_23_P14174	chr13:108922693-108922752	hs|13q33.3	TNFSF13B	168.087	71.2783	14.2564	25.1807	11.7903	2.83068	48.2295	7.31047
A_33_P3223990	chr1:154134350-154134291	hs|1q21.3	TPM3	62.8169	56.2197	16.8609	17.4464	3.7256	3.22242	36.8331	3.47401
A_33_P3354429	chr3:32933541-32933600	hs|3p22.3	TRIM71	481.438	218.648	95.8801	96.4808	5.02125	2.26623	157.564	3.64374
A_23_P143247	chr20:51872631-51872690	hs|20q13.2	TSHZ2	313.766	219.629	115.195	62.0822	2.72379	3.53771	167.412	3.13075
A_33_P3355371	chr11:62503254-62503313	hs|11q12.3	TTC9C	139.507	73.0645	47.7635	30.751	2.92079	2.37601	60.414	2.6484
A_23_P147070	chr7:889733-889792	hs|7p22.3	UNC84A	189.11	226.85	94.4231	92.2541	2.0028	2.45897	141.767	2.23088
A_33_P3319134	chr1:148942526-148942585	hs|1q21.2	unknown	478.209	251.432	115.8	103.278	4.1296	2.43451	183.616	3.28205
A_33_P3376454	chr5:14342798-14342857	hs|5p15.2	UNQ1870	112.843	79.7374	22.6215	29.1677	4.98833	2.73376	54.4525	3.86105
A_32_P524014	chr6:145173938-145173997	hs|6q24.2	UTRN	113.646	554.863	24.1172	24.8229	4.71222	22.3528	69.2342	13.5325
A_33_P3220390	chr6:160149383-160149442	hs|6q25.3	WTAP	164.626	114.595	49.0221	41.9107	3.3582	2.73427	81.8087	3.04624
A_33_P3363515	chr14:104170793-104170734	hs|14q32.33	XRCC3	76248.8	70177.3	26853.8	30689.8	2.8394	2.28666	50433.6	2.56303
A_33_P3265479	chr8:135609851-135609792	hs|8q24.22	ZFAT	46.6509	55.5307	11.8062	12.7003	3.9514	4.37237	29.6756	4.16189
A_23_P43095	chr8:77776697-77776756	hs|8q21.11	ZFHX4	1354.17	966.597	298.556	243.262	4.53574	3.97348	632.577	4.25461
A_23_P369666	chr20:45866354-45866295	hs|20q13.12	ZMYND8	604.211	267.437	226.288	133.543	2.6701	2.00262	246.862	2.33636
A_33_P3219720	chr10:38091839-38091780	hs|10p11.1	ZNF248	2811.51	2530.04	1095.04	1169.53	2.56748	2.16329	1849.79	2.36539
A_33_P3237517	chr6:87933582-87933641	hs|6q14.3	ZNF292	87.0162	52.7774	32.8677	26.173	2.64747	2.01648	42.8226	2.33197
A_33_P3305521	chr19:32847630-32847689	hs|19q13.11	ZNF507	71.1731	82.0721	24.8636	26.3303	2.86254	3.11702	48.7517	2.98978
A_33_P3225696	chr19:42731919-42731978	hs|19q13.2	ZNF526	27537.1	27386.6	12903.2	12668.5	2.13412	2.16179	20144.9	2.14796
A_33_P3228642	chr19:58927225-58927284	hs|19q13.43	ZNF584	91.2959	89.2993	39.0958	42.7279	2.33519	2.08995	66.0136	2.21257
A_33_P3385765	chr19:12091030-12091089	hs|19p13.2	ZNF763	2139.31	1977.57	996.182	946.255	2.1475	2.08989	1486.87	2.1187
A_33_P3311770	chr7:99085134-99085193	hs|7q22.1	ZNF789	435.835	266.538	199.196	119.925	2.18797	2.22254	232.867	2.20525
