# Supplementary material for: Genome-Wide Microarray Expression and Genomic Alterations by Array-CGH Analysis in Neuroblastoma Stem-Like Cells
Source: PLoS One. 2014 Nov 13;9(11):e113105. doi: 10.1371/journal.pone.0113105 (PMC4231109; doi:10.1371/journal.pone.0113105)
Supplement: Table S3 — Supplementary data. Downregulated genes list shared in both cell lines. (XLS) [file pone.0113105.s003.xls]

## Sheet: SHARED DOWNREGULATED GENES
				Intensite-Test	Intensite-Test	Intensite-Ref	Intensite-Ref	FoldChange	FoldChange	IntensityMed	AverageFC
ProbeName	GenomicCoordinates	Cytoband	GeneName	SK-N-DZ	SIMA	SK-N-DZ	SIMA	SK-N-DZ	SIMA
A_23_P17242	chr2:27353616-27353675	hs|2p23.3	ABHD1	4.23984	37.2662	21.5775	81.7123	-5.08923	-2.19266	29.4219	-3.64095
A_24_P945113	chr12:52317034-52317093	hs|12q13.13	ACVRL1	2103.45	268.073	5497.63	657.493	-2.61362	-2.45266	1380.47	-2.53314
A_23_P321307	chr5:178634520-178608104	hs|5q35.3	ADAMTS2	25.906	9.3505	197.158	111.163	-7.61054	-11.8885	68.5346	-9.74952
A_23_P342138	chr9:18910193-18910252	hs|9p22.1	ADAMTSL1	22.6163	220.961	242.607	960.681	-10.7271	-4.34774	231.784	-7.53741
A_23_P55477	chr17:15878851-15878910	hs|17p12	ADORA2B	273.191	164.343	708.065	414.502	-2.59183	-2.52218	343.846	-2.557
A_24_P943393	chr11:62283459-62283400	hs|11q12.3	AHNAK	1409.69	56.2672	4285.05	708.358	-3.03971	-12.5892	1059.02	-7.81445
A_24_P115990	chr12:53822794-53823295	hs|12q13.13	AMHR2	114.624	10.2348	320.343	28.7149	-2.79473	-2.8056	71.6696	-2.80016
A_33_P3295358	chr19:8439197-8439256	hs|19p13.2	Angptl4	794.487	37.977	4160.09	774.249	-5.2362	-20.3873	784.368	-12.8118
A_33_P3295655	chr9:72042509-72042450	hs|9q21.11	APBA1	378.203	320.494	851.653	1358.95	-2.25184	-4.24017	614.928	-3.24601
A_23_P126613	chr1:154297730-154297789	hs|1q21.3	AQP10	22.283	19.6691	71.2394	45.1608	-3.19703	-2.29604	33.7219	-2.74653
A_23_P112482	chr9:33441824-33441765	hs|9p13.3	AQP3	6.75012	41.3172	16.5556	102.592	-2.45264	-2.48304	28.9364	-2.46784
A_23_P217428	chrX:11155690-11155663	hs|Xp22.2	ARHGAP6	164.78	3.75178	428.048	54.2629	-2.5977	-14.4632	109.521	-8.53047
A_23_P142878	chr2:86014868-86014927	hs|2p11.2	ATOH8	13.9353	73.5341	44.9356	525.209	-3.22458	-7.1424	59.2348	-5.18349
A_23_P217737	chrX:77305601-77305657	hs|Xq21.1	ATP7A	171.976	70.5965	460.702	150.948	-2.67888	-2.13818	161.462	-2.40853
A_23_P52207	chr10:28971551-28971610	hs|10p12.1	BAMBI	1678.03	2074.49	4320.16	5490.57	-2.57454	-2.6467	3197.33	-2.61062
A_33_P3360728	chr19:40953760-40953701	hs|19q13.2	BLVRB	119.901	60.2717	1754.17	155.263	-14.6302	-2.57604	137.582	-8.60313
A_33_P3400843	chr12:49726319-49726260	hs|12q13.12	C1QL4	930.563	218.072	2464.71	722.217	-2.64862	-3.31182	826.39	-2.98022
A_33_P3393821	chr12:7187895-7187836	hs|12p13.31	C1R	182.989	53.3422	1216.73	130.478	-6.6492	-2.44606	156.734	-4.54763
A_23_P348524	chr20:62714820-62714761	hs|20q13.33	C20orf201	17.0203	205.212	41.2879	412.57	-2.42581	-2.01046	123.25	-2.21813
A_24_P687326	chr9:115881596-115881655	hs|9q32	C9orf109	46.5482	53.3068	101.494	135.546	-2.18042	-2.54275	77.4006	-2.36159
A_23_P107247	chr17:48704244-48704303	hs|17q21.33	CACNA1G	12.9582	65.175	35.8173	133.208	-2.76407	-2.04386	50.4962	-2.40397
A_33_P3305758	chr2:85628394-85628335	hs|2p11.2	CAPG	37.2805	11.6167	113.945	28.8517	-3.05642	-2.48364	33.0661	-2.77003
A_23_P24389	chr11:64123078-64124547	hs|11q13.1	CCDC88B	45.6985	12.0519	123.281	33.6296	-2.6977	-2.79041	39.664	-2.74405
A_33_P3226995	chr17:80273301-80273242	hs|17q25.3	Cd7	62.1546	14.8758	202.212	33.6455	-3.25337	-2.26177	47.9001	-2.75757
A_23_P76364	chr12:6342625-6344426	hs|12p13.31	CD9	790.804	279.704	1940.86	601.62	-2.45429	-2.15092	696.212	-2.3026
A_33_P3367860	chr11:62676214-62676155	hs|11q12.3	CHRM1	97.9116	244.717	363.131	995.273	-3.70877	-4.06703	303.924	-3.8879
A_23_P383986	chr10:125767360-125767301	hs|10q26.13	CHST15	723.978	800.392	2260.82	3861.94	-3.12277	-4.82506	1530.6	-3.97391
A_24_P269779	chr10:73772610-73772669	hs|10q22.1	CHST3	10.4819	146.693	50.8541	439.407	-4.85159	-2.99542	98.7736	-3.9235
A_23_P125233	chr19:11661005-11661064	hs|19p13.2	CNN1	722.424	101.873	1945.78	283.592	-2.6934	-2.78379	503.008	-2.73859
A_24_P142743	chr19:1038261-1038320	hs|19p13.3	CNN2	2067.4	126.28	4585.43	464.871	-2.21797	-3.68128	1266.14	-2.94963
A_23_P40108	chr20:61472271-61472330	hs|20q13.33	COL9A3	387.162	70.2157	1167.63	501.49	-3.01588	-7.14214	444.326	-5.07901
A_23_P27306	chr18:319757-319698	hs|18p11.32	COLEC12	237.964	47.6363	615.678	158.585	-2.58727	-3.32907	198.275	-2.95817
A_23_P101093	chr17:46105838-46103783	hs|17q21.32	COPZ2	16.11	52.9125	46.2047	202.931	-2.86807	-3.83521	49.5586	-3.35164
A_33_P3372069	chr14:93814553-93814612	hs|14q32.12	COX8C	6.94568	27.5077	32.4814	57.4785	-4.67648	-2.08954	29.9945	-3.38301
A_23_P104563	chr11:68527122-68527063	hs|11q13.3	CPT1A	1025.8	496.42	2671.05	1645.54	-2.60389	-3.31482	1335.67	-2.95935
A_33_P3417960	chr3:28799040-28799099	hs|3p24.1	CR624823	142.617	59.8735	387.162	226.185	-2.7147	-3.77771	184.401	-3.24621
A_33_P3252286	chr19:18704106-18704047	hs|19p13.11	CRLF1	9432.65	92.1564	19470.8	208.148	-2.06419	-2.25864	4820.4	-2.16141
A_23_P142606	chr2:208992967-208992908	hs|2q33.3	CRYGC	1592.02	37.6061	4270.6	289.178	-2.6825	-7.68965	940.601	-5.18607
A_24_P177279	chr22:41972138-41972197	hs|22q13.2	CSDC2	28.6619	123.22	237.169	249.679	-8.2747	-2.02629	180.194	-5.15049
A_23_P74359	chr1:201453110-201453051	hs|1q32.1	CSRP1	35.1995	9.19749	107.238	25.4944	-3.04658	-2.77189	30.347	-2.90924
A_23_P14774	chr15:79214268-79214209	hs|15q25.1	CTSH	475.046	252.386	1619.71	506.106	-3.40959	-2.00529	490.576	-2.70744
A_23_P2543	chr12:111788124-111788183	hs|12q24.12	CUX2	66.6836	413.299	646.187	1225.12	-9.69035	-2.96425	529.743	-6.3273
A_24_P345451	chr2:172411114-172411173	hs|2q31.1	CYBRD1	34.4301	5.21528	74.2716	12.3581	-2.15717	-2.3696	23.3941	-2.26338
A_23_P130753	chr19:49136805-49136746	hs|19q13.33	DBP	243.667	223.495	563.184	627.975	-2.31129	-2.80979	403.425	-2.56054
A_23_P60166	chr8:121062582-121062641	hs|8q24.12	DEPDC6	80.0933	258.717	179.598	937.013	-2.24237	-3.62176	219.158	-2.93206
A_23_P321501	chr14:24114500-24114560	hs|14q11.2	DHRS2	55.9089	44.9088	282.503	145.171	-5.05292	-3.23257	100.54	-4.14274
A_23_P20660	chr9:93372980-93372921	hs|9q22.2	DIRAS2	21.8762	18.3404	59.9808	314.294	-2.74183	-17.1367	40.9285	-9.93928
A_23_P135548	chr1:97543959-97543900	hs|1p21.3	DPYD	95.0751	15.1814	202.684	65.3695	-2.13183	-4.30589	80.2223	-3.21886
A_24_P37409	chr2:96809962-96809903	hs|2q11.2	DUSP2	16.6137	9.16341	51.4005	60.0369	-3.09386	-6.55181	34.0071	-4.82283
A_24_P217572	chr4:148465478-148465537	hs|4q31.22	EDNRA	11.5981	5.55146	46.8514	182.783	-4.03958	-32.9253	29.2248	-18.4824
A_24_P156113	chr19:48246224-48246283	hs|19q13.33	EHD2	67.4801	62.464	140.614	173.532	-2.08378	-2.77811	104.047	-2.43095
A_33_P3365750	chr14:89081388-89081329	hs|14q31.3	EML5	296.937	129.6	2146.42	535.694	-7.22854	-4.13343	416.315	-5.68099
A_33_P3417626	chr9:34521161-34521102	hs|9p13.3	ENHO	2379.34	1113.97	5461.23	9895.69	-2.29527	-8.88324	3920.28	-5.58925
A_23_P94338	chr8:120581567-120581508	hs|8q24.12	ENPP2	85.0725	1020.92	742.011	4186.27	-8.7221	-4.1005	881.463	-6.4113
A_33_P3349619	chr2:092031592-092031651	hs|2p11.1	ENST00000442991	29.5473	33.0685	83.8503	73.6555	-2.83783	-2.22737	53.362	-2.5326
A_23_P210210	chr2:46613666-46613725	hs|2p21	EPAS1	370.795	1911.63	2360.83	8153.47	-6.36693	-4.26519	2136.23	-5.31606
A_23_P403335	chr11:108379859-108379800	hs|11q22.3	EXPH5	31.118	127.43	78.8074	293.431	-2.53254	-2.30268	103.119	-2.41761
A_23_P132915	chr4:38942605-38945098	hs|4p14	FAM114A1	29.8745	11.5904	86.022	36.3372	-2.87944	-3.13512	33.1059	-3.00728
A_23_P304489	chr22:49146411-49146470	hs|22q13.32	FAM19A5	359.642	2072.23	934.377	4621.93	-2.59807	-2.23041	1503.3	-2.41424
A_23_P140738	chr16:88782231-88782172	hs|16q24.3	FAM38A	210.014	5.58074	859.651	13.3158	-4.09331	-2.38603	111.665	-3.23967
A_32_P125338	chr1:20881440-20881499	hs|1p36.12	FAM43B	143.307	187.876	803.352	411.203	-5.60582	-2.1887	299.539	-3.89726
A_33_P3335386	chr17:18872161-18872102	hs|17p11.2	FAM83G	18.8859	26.1771	64.5113	55.7307	-3.41585	-2.12898	40.9539	-2.77241
A_23_P202334	chr10:123237843-123237830	hs|10q26.13	FGFR2	282.572	187.092	671.522	1601.83	-2.37646	-8.56173	477.047	-5.46909
A_23_P500501	chr4:1810363-1810422	hs|4p16.3	FGFR3	77.4636	7.29024	518.346	60.7751	-6.69148	-8.3365	69.1194	-7.51399
A_23_P20484	chr8:17722114-17722055	hs|8p22	FGL1	12.7478	60.1957	114.791	2354.79	-9.00479	-39.119	87.4934	-24.0619
A_33_P3330114	chr1:853511-853452	hs|1p36.33	FLJ39609	18.0734	21.2543	168.868	147.683	-9.34347	-6.94838	84.4687	-8.14593
A_33_P3374893	chr2:6869391-6869332	hs|2p25.2	FLJ42418	67.994	21.91	195.17	155.962	-2.8704	-7.11831	111.978	-4.99435
A_23_P78742	chr19:49979743-49979802	hs|19q13.33	FLT3LG	11.6337	18.7572	66.4056	44.6231	-5.70803	-2.37898	31.6902	-4.04351
A_23_P114883	chr1:203309874-203309815	hs|1q32.1	FMOD	4.85651	39.1273	33.4271	132.76	-6.88295	-3.39303	36.2772	-5.13799
A_33_P3261173	chr10:99080588-99080647	hs|10q24.1	Frat1	15.1661	25.0943	36.8322	62.5801	-2.42859	-2.49379	30.9633	-2.46119
A_23_P396858	chr10:35927437-35927378	hs|10p11.21	FZD8	15.0619	63.7389	39.9783	134.199	-2.65426	-2.10545	51.8586	-2.37985
A_33_P3215768	chr12:51745941-51745882	hs|12q13.13	GALNT6	1017.77	1147.08	2507.09	3010.58	-2.46333	-2.62456	1827.08	-2.54394
A_23_P77328	chr15:41059510-41059569	hs|15q15.1	GCHFR	842.688	111.318	6224.29	381.563	-7.38624	-3.42768	612.125	-5.40696
A_33_P3317580	chr8:21549591-21549532	hs|8p21.3	GFRA2	13878.8	1215.51	49718.1	6128.89	-3.58232	-5.04224	10003.8	-4.31228
A_33_P3369760	chr9:36162528-36162587	hs|9p13.3	GLIPR2	464.26	60.0671	999.03	165.508	-2.15187	-2.75538	314.884	-2.45363
A_32_P132317	chr2:175297161-175297102	hs|2q31.1	GPR155	33.0466	193.649	94.8406	531.987	-2.86991	-2.74716	144.245	-2.80854
A_24_P40626	chr1:240654036-240653977	hs|1q43	GREM2	12.0519	10.3085	58.6812	205.079	-4.86905	-19.8942	35.3665	-12.3816
A_23_P58770	chr5:153854852-153854793	hs|5q33.2	HAND1	1241.99	491.847	3662.01	2881.6	-2.9485	-5.85873	2061.79	-4.40362
A_32_P52153	chr10:72977065-72977006	hs|10q22.1	HCG_1818231	14.6509	65.4903	37.9851	239.042	-2.59269	-3.65003	51.7377	-3.12136
A_23_P433369	chr14:31761197-31761138	hs|14q12	HEATR5A	174.011	83.7164	500.552	191.418	-2.87655	-2.28651	182.715	-2.58153
A_33_P3342628	chr1:934404-934345	hs|1p36.33	HES4	14073.4	51.3391	34421.1	367.422	-2.44583	-7.15677	7220.4	-4.8013
A_32_P234184	chr1:2460249-2460190	hs|1p36.32	HES5	12.2765	6.30683	33.4206	29.8424	-2.72233	-4.73176	21.0594	-3.72704
A_23_P430658	chr1:40089900-40089841	hs|1p34.3	HEYL	135.332	33.6996	301.098	143.109	-2.22489	-4.2466	139.22	-3.23574
A_33_P3404032	chr1:228645542-228645483	hs|1q42.13	HIST3H2A	81.7841	111.552	165.113	230.8	-2.01889	-2.06898	138.333	-2.04393
A_23_P120243	chr2:177055372-177055431	hs|2q31.1	HOXD1	14.5378	58.1141	48.2975	137.226	-3.32219	-2.36132	53.2058	-2.84176
A_24_P139665	chr1:40145001-40144942	hs|1p34.2	HPCAL4	6.6753	32.4213	23.563	138.076	-3.52988	-4.2588	27.9921	-3.89434
A_33_P3364060	chr8:21972885-21972826	hs|8p21.3	HR	157.182	312.682	440.941	1121.13	-2.8053	-3.58553	376.812	-3.19542
A_23_P351295	chr6:114376945-114376886	hs|6q21	HS3ST5	9.02961	191.418	19.4377	812.321	-2.15267	-4.24369	105.428	-3.19818
A_23_P252306	chr20:30194158-30194217	hs|20q11.21	ID1	2033.26	340.214	4814.13	12346.7	-2.36769	-36.2911	3423.69	-19.3294
A_23_P143143	chr2:8822642-8823030	hs|2p25.1	ID2	1799.99	665.67	6831.98	6618.14	-3.79556	-9.94207	4209.06	-6.86882
A_23_P51039	chr2:220440173-220440232	hs|2q35	INHA	22.9388	36.9789	80.2524	94.1675	-3.49854	-2.54652	58.6156	-3.02253
A_23_P92042	chr3:4888682-4888741	hs|3p26.1	ITPR1	469.122	179.948	1019.96	1723.71	-2.17419	-9.57893	744.541	-5.87656
A_23_P54055	chr14:23441306-23441247	hs|14q11.2	JUB	83.7164	3.81599	180.09	12.3602	-2.15119	-3.23904	48.0383	-2.69512
A_24_P156490	chr10:78644826-78644767	hs|10q22.3	KCNMA1	47.84	70.3347	184.33	509.199	-3.85306	-7.23965	127.333	-5.54635
A_24_P409800	chr5:143853617-143853676	hs|5q31.3	KCTD16	57.8409	97.4352	268.431	688.517	-4.64086	-7.06641	182.933	-5.85363
A_23_P94902	chr4:44176402-44176343	hs|4p13	KCTD8	235.047	20.3616	723.365	145.285	-3.07753	-7.13524	190.166	-5.10638
A_23_P211504	chr22:38877404-38877463	hs|22q13.1	KDELR3	7.78259	23.1931	21.4094	46.5665	-2.75093	-2.00777	22.3013	-2.37935
A_23_P16252	chr19:51322506-51322447	hs|19q13.33	KLK1	131.631	8.34381	950.021	35.1553	-7.21731	-4.21334	83.3931	-5.71532
A_33_P3215843	chr19:51363961-51364020	hs|19q13.33	KLK3	6.69606	3.70974	43.5195	36.5046	-6.49928	-9.84022	21.6003	-8.16975
A_24_P376047	chr19:51411983-51411924	hs|19q13.41	KLK4	18.1501	33.4619	74.9359	254.472	-4.12868	-7.60482	54.1989	-5.86675
A_33_P3387601	chr19:51385530-51385471	hs|19q13.33	KLKP1	7.97935	22.1051	18.132	157.38	-2.27237	-7.11964	20.1185	-4.696
A_23_P127565	chr11:111431460-111431519	hs|11q23.1	LAYN	1644.6	49.9333	4428.54	130.116	-2.69278	-2.6058	887.358	-2.64929
A_32_P117354	chr4:41700725-41700784	hs|4p13	LIMCH1	1277.63	3392.43	3632.15	7532.34	-2.84287	-2.22034	3512.29	-2.5316
A_32_P95151	chr9:72288502-72288561	hs|9q21.12	LOC100130054	8.83929	3.74715	48.4627	50.5118	-5.48265	-13.4801	28.651	-9.48136
A_33_P3741678	chr22:46649075-46649134	hs|22q13.31	LOC284926	22.3845	27.2894	70.2658	56.0513	-3.13904	-2.05396	41.6704	-2.5965
A_23_P302787	chr2:177494727-177494668	hs|2q31.1	LOC375295	312.828	2481.11	1118.32	6166.15	-3.57488	-2.48524	1799.72	-3.03006
A_23_P376449	chr10:052467309-052467250	hs|10q11.23	LOC642413	88.5392	201.54	187.299	519.421	-2.11544	-2.57726	194.42	-2.34635
A_32_P183598	chr22:023803428-023803487	hs|22q11.23	LOC645904	131.401	4.18026	302.361	16.0745	-2.30105	-3.84533	73.7379	-3.07319
A_33_P3330786	chr4:190784690-190784631	hs|4q35.2	LOC728339	23.2842	14.9135	56.6715	51.3699	-2.43391	-3.44452	37.3271	-2.93921
A_23_P31376	chr7:110764771-110764830	hs|7q31.1	LRRN3	4102.52	1747.84	16623.1	4575.66	-4.05192	-2.61789	4339.09	-3.33491
A_23_P147431	chr8:56922829-56922888	hs|8q12.1	LYN	1707.16	407.548	4491.43	4787.29	-2.63093	-11.7466	3099.3	-7.18875
A_23_P415021	chr12:51326101-51326160	hs|12q13.12	METTL7A	1628.57	19.1532	3696.76	361.073	-2.26994	-18.8518	994.821	-10.5609
A_23_P426663	chr3:70017269-70017328	hs|3p13	MITF	49.2039	50.2828	101.281	120.265	-2.0584	-2.39178	75.782	-2.22509
A_33_P3352253	chr8:17611347-17611288	hs|8p22	MTUS1	23.9917	3.71092	56.0513	42.1746	-2.33628	-11.365	33.0831	-6.85063
A_33_P3306068	chr1:40361179-40361120	hs|1p34.2	MYCL1	115.195	40.5989	495.282	84.4281	-4.29952	-2.07957	99.8113	-3.18955
A_33_P3239884	chr21:22910417-22910476	hs|21q21.1	NCAM2	57.4785	377.16	132.812	805.528	-2.31063	-2.13577	254.986	-2.2232
A_33_P3334515	chr14:21484991-21484932	hs|14q11.2	Ndrg2	477.258	1863.93	2310.42	4279.75	-4.84104	-2.29609	2087.18	-3.56856
A_32_P68050	chr4:170347344-170345940	hs|4q33	NEK1	352.058	249.469	777.187	680.395	-2.20755	-2.72737	516.226	-2.46746
A_24_P244356	chr11:119054656-119054715	hs|11q23.3	NLRX1	30.3303	57.2464	116.592	173.168	-3.84407	-3.02496	86.9191	-3.43451
A_23_P300740	chr17:79860214-79860273	hs|17q25.3	NPB	14.6839	28.971	58.229	86.6738	-3.96549	-2.99175	43.6	-3.47862
A_23_P256470	chr7:24331284-24331343	hs|7p15.3	NPY	1242.32	248.025	5294.29	1129.7	-4.26163	-4.55479	1186.01	-4.40821
A_23_P58169	chr4:156138043-156138102	hs|4q32.1	NPY2R	8.04418	4.64901	416.181	82.1085	-51.7369	-17.6615	45.0763	-34.6992
A_23_P90359	chr19:5828120-5828179	hs|19p13.3	NRTN	20.914	117.857	100.49	257.657	-4.80494	-2.18618	109.174	-3.49556
A_24_P124370	chr11:12551259-12551318	hs|11p15.3	PARVA	37.3325	23.7288	428.949	108.139	-11.49	-4.5573	72.7358	-8.02362
A_33_P3291579	chr1:19075301-19075360	hs|1p36.13	pax7a	78.3407	4.74974	1114.14	15.5454	-14.2217	-3.2729	46.9431	-8.74731
A_33_P3224362	chr21:47359978-47360037	hs|21q22.3	Pcbp3	36.3649	86.9973	162.846	174.268	-4.4781	-2.00314	124.922	-3.24062
A_23_P68059	chr2:74732690-74732499	hs|2p13.1	PCGF1	633.802	765.937	1994.32	1669.98	-3.1466	-2.1803	1217.96	-2.66345
A_24_P880043	chr10:93043866-93043925	hs|10q23.32	PCGF5	17.9885	134.526	56.6853	273.444	-3.1512	-2.03264	95.6059	-2.59192
A_23_P208334	chr19:10577818-10577877	hs|19p13.2	PDE4A	8.09038	15.9491	24.3736	45.1496	-3.01266	-2.83087	20.1613	-2.92176
A_24_P941643	chr20:8864945-8865004	hs|20p12.3	PLCB1	171.178	114.532	401.683	347.425	-2.34659	-3.03343	259.301	-2.69001
A_33_P3260623	chr11:64033812-64033871	hs|11q13.1	Plcb3	71.8057	45.1608	191.142	96.4443	-2.66194	-2.13557	84.125	-2.39876
A_23_P252062	chr3:12458499-12458558	hs|3p25.2	PPARG	90.1331	15.5155	215.247	195.747	-2.3881	-12.6162	142.94	-7.50217
A_32_P15544	chr14:94185356-94185297	hs|14q32.12	PRIMA1	31.7333	34.7439	152.167	70.026	-4.79517	-2.01549	52.3849	-3.40533
A_23_P205567	chr14:62017283-62017342	hs|14q23.1	PRKCH	11.1358	52.9215	28.4073	224.739	-2.55099	-4.24665	40.6644	-3.39882
A_23_P80040	chr20:33764988-33765047	hs|20q11.22	PROCR	323.094	27.1602	808.533	100.767	-2.50247	-3.7101	211.93	-3.10628
A_33_P3209915	chr9:72333183-72333124	hs|9q21.12	PTAR1	114.023	124.755	252.61	324.625	-2.21542	-2.60211	188.682	-2.40877
A_23_P101642	chr19:55692827-55692768	hs|19q13.42	PTPRH	61.438	101.926	140.287	229.644	-2.28339	-2.25305	121.106	-2.26822
A_33_P3309491	chr1:29653254-29653313	hs|1p35.3	Ptprt	523.401	1405.55	1101.31	3373.24	-2.10414	-2.39995	1253.43	-2.25205
A_23_P149064	chr1:29651740-29651799	hs|1p35.3	PTPRU	26.3355	80.0335	78.2131	233.364	-2.96987	-2.91584	79.1233	-2.94286
A_24_P236799	chr18:9862231-9862290	hs|18p11.22	RAB31	41.7819	342.514	114.771	1112.36	-2.74691	-3.24765	228.643	-2.99728
A_23_P67339	chr19:50045997-50046409	hs|19q13.33	RCN3	147.154	68.0078	296.189	148.429	-2.01279	-2.18253	147.791	-2.09766
A_23_P51690	chr1:156354895-156354954	hs|1q22	RHBG	109.394	42.6058	931.191	172.582	-8.51228	-4.05067	140.988	-6.28147
A_24_P28722	chr2:7037200-7037259	hs|2p25.2	RSAD2	12.5212	39.5122	35.9879	79.151	-2.87415	-2.00321	37.75	-2.43868
A_23_P104073	chr1:153520057-153519998	hs|1q21.3	S100A3	64.2408	4.3093	199.674	10.5141	-3.10822	-2.43987	37.3775	-2.77404
A_33_P3818959	chr1:879580-879639	hs|1p36.33	SAMD11	868.341	860.989	4623.75	5212.55	-5.32481	-6.05415	2746.05	-5.68948
A_33_P3331125	chr6:134309057-134308998	hs|6q23.2	SLC2A12	13.7844	15.0859	39.5122	34.7949	-2.86645	-2.30645	24.9404	-2.58645
A_23_P65307	chr13:86368069-86368010	hs|13q31.1	SLITRK6	2359.42	4.05675	6961.06	8.96365	-2.95032	-2.20956	1184.19	-2.57994
A_33_P3220470	chr15:67074263-67074322	hs|15q22.31	SMAD6	101.102	24.5615	845.354	1286.87	-8.3614	-52.3935	473.228	-30.3775
A_23_P55518	chr18:46446841-46446782	hs|18q21.1	SMAD7	102.903	112.016	375.182	436.66	-3.64599	-3.89818	243.599	-3.77208
A_23_P2814	chr13:37422872-37422813	hs|13q13.3	SMAD9	1122.19	1645.54	3744.81	3702.35	-3.33706	-2.24992	2673.95	-2.79349
A_23_P169039	chr8:49830769-49830710	hs|8q11.21	SNAI2	18.7376	23.255	59.4586	335.213	-3.17322	-14.4146	41.3568	-8.79393
A_23_P254741	chr4:24802400-24802459	hs|4p15.2	SOD3	43.5943	5.31556	93.5845	16.0815	-2.14671	-3.02537	29.8379	-2.58604
A_33_P3260669	chr8:99466971-99466912	hs|8q22.2	STK3	407.825	280.246	894.989	765.808	-2.19454	-2.73263	586.816	-2.46358
A_23_P39605	chr2:109004000-109004059	hs|2q12.3	SULT1C4	49.1218	71.757	104.519	152.558	-2.12776	-2.12603	88.1382	-2.1269
A_33_P3317618	chr3:12227160-12227219	hs|3p25.2	SYN2	1232.2	458.228	2994.37	1019.65	-2.4301	-2.22519	1125.92	-2.32764
A_24_P122337	chrX:99929857-99929798	hs|Xq22.1	SYTL4	451.772	690.616	1172.16	1882.81	-2.59458	-2.72628	931.387	-2.66043
A_23_P76538	chr12:117476821-117476762	hs|12q24.22	TESC	7990.6	1439.5	19341.4	5427.09	-2.42051	-3.77014	6708.85	-3.09532
A_23_P389987	chr2:74743804-74743863	hs|2p13.1	TLX2	12643.1	10702.1	50524.7	43380.9	-3.99624	-4.0535	28012	-4.02487
A_23_P61371	chr5:138855656-138855597	hs|5q31.2	TMEM173	27.7104	17.6104	59.6403	55.4059	-2.15227	-3.1462	41.5582	-2.64923
A_32_P77098	chr1:29446697-29446638	hs|1p35.3	TMEM200B	33.454	12.4826	79.3866	78.6236	-2.37301	-6.29866	56.0388	-4.33584
A_23_P203267	chr11:119982342-119982283	hs|11q23.3	TRIM29	4.33425	21.6832	20.0321	268.139	-4.62182	-12.3662	20.8576	-8.49402
A_23_P30315	chr5:180630267-180630208	hs|5q35.3	TRIM7	48.9691	236.509	625.158	910.812	-12.7664	-3.85107	430.833	-8.30872
A_32_P169735	chr14:89343741-89343800	hs|14q31.3	TTC8	1352.41	1888.05	4475.79	5913.88	-3.30949	-3.13227	3181.92	-3.22088
A_24_P479551	chr5:6491652-6491711	hs|5p15.31	UBE2QL1	49.967	207.643	228.261	420.436	-4.56823	-2.0248	217.952	-3.29652
A_24_P251950	chr5:36035667-36035608	hs|5p13.2	UGT3A2	5.12211	16.8529	32.51	62.6326	-6.34698	-3.71643	24.6814	-5.03171
A_23_P52336	chr10:73059597-73059656	hs|10q22.1	UNC5B	418.918	877.007	1767.4	7225.77	-4.21897	-8.23912	1322.2	-6.22905
A_32_P153071	chr7:158821273-158821214	hs|7q36.3	VIPR2	20.3519	14.4067	181.947	42.5549	-8.94002	-2.95383	31.4534	-5.94693
A_33_P3395848	chr19:51835883-51835824	hs|19q13.41	VSIG10L	8.35964	27.4458	42.332	56.1302	-5.06385	-2.04513	34.8889	-3.55449
A_23_P518	chr1:117686657-117686598	hs|1p13.1	VTCN1	15.4941	15.6219	44.4447	49.1646	-2.86849	-3.14715	30.0333	-3.00782
A_23_P210608	chr20:52184137-52184078	hs|20q13.2	ZNF217	973.549	237.38	2221.92	572.718	-2.28229	-2.41266	773.134	-2.34748
