# Supplementary material for: Genome-Wide Microarray Expression and Genomic Alterations by Array-CGH Analysis in Neuroblastoma Stem-Like Cells
Source: PLoS One. 2014 Nov 13;9(11):e113105. doi: 10.1371/journal.pone.0113105 (PMC4231109; doi:10.1371/journal.pone.0113105)
Supplement: Table S4 — Supplementary data. Genes list not found in PANTHER classification. (XLS) [file pone.0113105.s004.xls]

## Sheet: SHAREDGenes not find in PANTHER
UPREGULATED NOT FOUND	DOWNREGULATED NOT FOUND
AF289615	C9orf109
AJ312026	CHST15
AJ312027	CR624823
AK021797	ENHO
AK024058	ENST00000442991
AK025118	FLJ39609
AK128797	FLJ42418
AK130794	HCG_1818231
AK131345	LOC100130054
AK309941	LOC284926
AK310414	LOC375295
AK311414	LOC642413
ANKRD36B	LOC645904
AX747203	LOC728339
AX747756	pax7a
AY358815	UBE2QL1
BC021857	VSIG10L
BC057831
BE613848
BMS1P1
BRD7P3
C15orf28
C3orf51
C6orf59
C7orf54
C8orf6
C9orf33
CG012
CG030
CK825926
DA858408
DDEF1IT1
DKFZp547G183
DKFZp547J222
DKFZp566H0824
DKFZP586B0319
DKFZp667E0512
EID3
ENST00000300681
ENST00000303521
ENST00000355177
ENST00000375052
ENST00000378420
ENST00000381787
ENST00000391329
ENST00000397557
ENST00000398387
ENST00000398953
ENST00000399576
ENST00000400449
ENST00000400981
ENST00000407744
ENST00000412600
ENST00000414375
ENST00000416633
ENST00000428676
ENST00000444915
FLJ10213
FLJ11292
FLJ11710
FLJ13773
FLJ25006
FLJ40330
FLJ40672
FLJ41170
FLJ42200
FLJ44253
FLJ44342
FLJ45482
FLJ45949
GGT8P
GHRLOS
GOLGA2B
hCG_1986447
HERC2P4
HERC2P7
INE1
KCNQ1OT1
KIAA0754
LOC100128563
LOC100128567
LOC100129235
LOC100129380
LOC100129387
LOC100129396
LOC100129514
LOC100129555
LOC100129654
LOC100129775
LOC100129850
LOC100130175
LOC100130463
LOC100131829
LOC100131929
LOC100132247
LOC100132614
LOC100132966
LOC100133089
LOC100133130
LOC100133280
LOC100133923
LOC100190986
LOC100216546
LOC100272216
LOC100287593
LOC145474
LOC150759
LOC151878
LOC157278
LOC158863
LOC257152
LOC283663
LOC283856
LOC283922
LOC284600
LOC285878
LOC286434
LOC341230
LOC388279
LOC388796
LOC400604
LOC401480
LOC401622
LOC442572
LOC494150
LOC619207
LOC644196
LOC645534
LOC647070
LOC648149
LOC648556
LOC650293
LOC654056
LOC728401
LOC728463
LOC728558
LOC729602
LOC729609
Meg3
MGC10814
MGC12488
MGC13053
MGC16384
MGC4836
MSTO2P
NAA35
NAA40
NCRNA00095
NCRNA00107
NEAT1
NSFP1
NYNRIN
OSTbeta
OVOS
PGM5P1
PGM5P2
PRO0628
PRO2852
RNU4ATAC
RP11-144G6
RPL23AP32
RPS15AP10
RPS16P5
SLC26A10
SNORD8
SPDYE2
STAG3L2
SUZ12P
THC2479978
THC2506066
THC2511093
THC2524986
THC2529210
THC2555475
THC2560329
THC2565581
THC2570832
THC2574518
THC2719035
THC2719114
THC2725851
unknown
UNQ1870
ZNF584
